# Supplementary material for: Gene signature of children with severe respiratory syncytial virus infection
Source: Pediatr Res. 2021 Jan 28;89(7):1664–72. doi: 10.1038/s41390-020-01347-9 (PMC8249238; doi:10.1038/s41390-020-01347-9)
Supplement: Supplementary file 2 — Supplementary Table S1 [file 41390_2020_1347_MOESM2_ESM.txt]

ensembl id	baseMean	log2FoldChange	lfcSE	stat	pvalue	padj	weight	gene symbol
ENSG00000000938	5687.308989	0.670832241	0.191496985	3.50309557	0.000459884	0.009497979	1.158633589	FGR
ENSG00000001461	1161.520288	-0.371880765	0.097062761	-3.831343369	0.000127445	0.004178304	1.339255275	NIPAL3
ENSG00000001497	482.3207307	-0.434071799	0.139941141	-3.101816926	0.001923369	0.023221945	1.24867958	LAS1L
ENSG00000002919	436.6806243	0.481259617	0.162873865	2.954799515	0.003128723	0.029788691	1.326713626	SNX11
ENSG00000003402	13859.28993	0.666635754	0.183373051	3.635407431	0.000277542	0.006408272	1.387224223	CFLAR
ENSG00000005020	1076.078583	0.614099461	0.194476766	3.157700912	0.001590186	0.019876129	1.326713626	SKAP2
ENSG00000005100	272.5781163	-0.316361629	0.104011468	-3.041603342	0.002353218	0.025845737	1.24867958	DHX33
ENSG00000005194	373.4251372	-0.273050163	0.083694793	-3.262451016	0.001104533	0.016111547	1.266997273	CIAPIN1
ENSG00000005302	1301.318675	0.510231529	0.12855258	3.969049328	7.22E-05	0.00302736	1.339255275	MSL3
ENSG00000005812	1900.388913	0.205357235	0.061173041	3.356989146	0.000787962	0.011848121	1.387224223	FBXL3
ENSG00000005893	3628.570771	0.54435415	0.195740251	2.781002614	0.00541913	0.04057566	1.387224223	LAMP2
ENSG00000006194	682.2776325	-0.24148776	0.072064564	-3.350991731	0.000805227	0.012780567	1.266997273	ZNF263
ENSG00000006625	145.8789098	-0.573679225	0.184955426	-3.101716104	0.001924024	0.033948403	0.663220577	GGCT
ENSG00000006652	1352.832535	0.706985142	0.205128633	3.44654538	0.000567803	0.009853035	1.326713626	IFRD1
ENSG00000006695	169.3686076	-0.420823983	0.109490962	-3.843458619	0.000121312	0.006251125	0.653651836	COX10
ENSG00000006744	720.3015056	-0.350344259	0.097540247	-3.591791792	0.000328412	0.007354242	1.326713626	ELAC2
ENSG00000007341	330.9664019	0.346589402	0.107654789	3.219451787	0.00128436	0.01775505	1.266997273	ST7L
ENSG00000007923	289.6994691	-0.380943638	0.094094884	-4.048505309	5.15E-05	0.002685305	1.266997273	DNAJC11
ENSG00000008086	386.6869659	0.529495063	0.169831537	3.117766421	0.001822272	0.022449999	1.24867958	CDKL5
ENSG00000008130	2943.600006	0.768016427	0.22642001	3.39199891	0.000693847	0.011247888	1.326713626	NADK
ENSG00000008323	67.34119041	0.878728011	0.247005938	3.557517759	0.000374376	0.019300152	0.326713626	PLEKHG6
ENSG00000008516	1188.843525	1.23030396	0.319316865	3.852925082	0.000116715	0.003974458	1.339255275	MMP25
ENSG00000008517	398.3095154	-0.633382307	0.211015965	-3.001584768	0.002685783	0.026262214	1.387224223	IL32
ENSG00000008838	392.8312662	-0.333687175	0.10893804	-3.063091417	0.002190631	0.023221945	1.422218568	MED24
ENSG00000009335	1665.671961	-0.156417535	0.052611058	-2.973092347	0.002948157	0.029152142	1.289140817	UBE3C
ENSG00000010165	450.1470787	-0.310127206	0.075923257	-4.084745803	4.41E-05	0.002354015	1.422218568	METTL13
ENSG00000010270	387.5952053	0.425450313	0.116988403	3.636687945	0.000276166	0.006537887	1.326713626	STARD3NL
ENSG00000010404	1115.09038	0.507410736	0.170529872	2.975494731	0.002925164	0.028428817	1.339255275	IDS
ENSG00000010671	2031.436269	0.330386246	0.120198957	2.748661514	0.005983915	0.043036317	1.387224223	BTK
ENSG00000011198	711.7888767	1.025484327	0.248433232	4.127806575	3.66E-05	0.002239526	1.387224223	ABHD5
ENSG00000011304	1549.776631	-0.359214007	0.113321293	-3.169872116	0.00152506	0.019258514	1.339255275	PTBP1
ENSG00000011422	626.2498495	0.685491401	0.246588202	2.779903474	0.005437506	0.040606829	1.389782402	PLAUR
ENSG00000011485	512.3709404	-0.378697999	0.130046052	-2.912029947	0.003590882	0.033455084	1.266997273	PPP5C
ENSG00000011600	2372.082693	0.880315556	0.249792053	3.524193602	0.000424774	0.008690925	1.289140817	TYROBP
ENSG00000012232	724.5266127	0.513628811	0.158660803	3.237276018	0.001206766	0.016092016	1.389782402	EXTL3
ENSG00000012660	2567.270881	0.449021696	0.121924351	3.682789295	0.000230696	0.006051656	1.326713626	ELOVL5
ENSG00000012779	3790.901067	0.878858374	0.218062591	4.030303273	5.57E-05	0.002663594	1.387224223	ALOX5
ENSG00000012963	604.4385703	-0.28390493	0.092315898	-3.07536336	0.002102462	0.023462531	1.326713626	UBR7
ENSG00000013563	431.612703	0.476467376	0.174867778	2.7247294	0.006435421	0.047559142	1.266997273	DNASE1L1
ENSG00000013725	621.7836524	-0.517200659	0.168302992	-3.073033069	0.00211895	0.023135857	1.389782402	CD6
ENSG00000015133	2095.820218	-0.348693441	0.093628947	-3.72420551	0.000195931	0.005953353	1.158633589	CCDC88C
ENSG00000015475	796.7516487	0.393557464	0.116019071	3.392179062	0.000693391	0.010854725	1.387224223	BID
ENSG00000018280	3169.732365	1.135130839	0.267515925	4.243227164	2.20E-05	0.0017503	1.326713626	SLC11A1
ENSG00000018699	384.980672	-0.314989702	0.113420327	-2.777189164	0.005483126	0.043454116	1.24867958	TTC27
ENSG00000020256	124.4364633	-0.451772588	0.108879131	-4.149303743	3.33E-05	0.002958591	0.653651836	ZFP64
ENSG00000021355	2981.850394	0.90290008	0.243591075	3.706622171	0.000210042	0.005702408	1.326713626	SERPINB1
ENSG00000022277	1826.773991	0.450926809	0.129161678	3.491181091	0.00048089	0.008887437	1.370522264	RTFDC1
ENSG00000022567	614.9247007	0.724964086	0.238849946	3.035228178	0.002403538	0.025285696	1.326713626	SLC45A4
ENSG00000023839	95.63532344	0.571340853	0.147564594	3.871801748	0.000108034	0.005642835	0.698986327	ABCC2
ENSG00000025039	387.355925	0.832320558	0.239792209	3.471007513	0.000518509	0.009645965	1.266997273	RRAGD
ENSG00000025156	311.6885544	-0.427021665	0.119196088	-3.582514108	0.000340303	0.007487703	1.326713626	HSF2
ENSG00000027075	3453.538119	-0.500322731	0.131347063	-3.809165733	0.000139436	0.00432765	1.370522264	PRKCH
ENSG00000027697	3298.941917	0.718218992	0.220815617	3.252573359	0.001143651	0.017507747	1.158633589	IFNGR1
ENSG00000028310	650.2656175	-0.198622101	0.073505839	-2.702126829	0.006889748	0.046810846	1.389782402	BRD9
ENSG00000030066	1385.553781	-0.365605752	0.127360536	-2.870636098	0.004096468	0.034939814	1.339255275	NUP160
ENSG00000033327	715.4261653	0.892780049	0.233605766	3.821738075	0.000132514	0.00439308	1.266997273	GAB2
ENSG00000033627	494.5879027	0.39273611	0.128693959	3.051705869	0.00227545	0.023531785	1.422218568	ATP6V0A1
ENSG00000033800	2455.826604	0.320915528	0.078557845	4.0850857	4.41E-05	0.002438482	1.289140817	PIAS1
ENSG00000035664	310.1659035	1.154137094	0.289004863	3.993486753	6.51E-05	0.002960387	1.24867958	DAPK2
ENSG00000037474	1208.535688	-0.329402557	0.119479793	-2.756972957	0.005833918	0.042609629	1.370522264	NSUN2
ENSG00000039319	1950.898776	0.56700347	0.165129286	3.433694184	0.000595416	0.010271786	1.289140817	ZFYVE16
ENSG00000040341	800.3357082	0.206369575	0.070515294	2.926593122	0.003426969	0.032597218	1.266997273	STAU2
ENSG00000041802	634.9081264	-0.443389964	0.102751614	-4.315163031	1.59E-05	0.001525958	1.266997273	LSG1
ENSG00000042088	489.2966945	-0.378221713	0.099060309	-3.818095437	0.000134486	0.004481695	1.24867958	TDP1
ENSG00000044446	660.284173	0.34447949	0.119208851	2.889714044	0.003855924	0.033981226	1.326713626	PHKA2
ENSG00000047644	611.91043	0.491110748	0.143285934	3.427487511	0.000609194	0.010237091	1.326713626	WWC3
ENSG00000048392	937.1123343	0.52493158	0.127494252	4.11729606	3.83E-05	0.002297147	1.387224223	RRM2B
ENSG00000049245	1037.988057	0.508178238	0.18574887	2.735834881	0.006222224	0.044334854	1.370522264	VAMP3
ENSG00000050130	657.2566805	0.347026806	0.101109196	3.432198261	0.00059871	0.010396705	1.266997273	JKAMP
ENSG00000051009	393.1512737	0.657109567	0.201626513	3.259043456	0.001117885	0.015143752	1.387224223	FAM160A2
ENSG00000051128	114.0783709	0.923410298	0.277950182	3.322215121	0.000893058	0.021535842	0.653651836	HOMER3
ENSG00000051620	1569.295396	0.674812074	0.159991942	4.217787882	2.47E-05	0.001842011	1.339255275	HEBP2
ENSG00000052749	360.2335313	0.520612126	0.15369063	3.387403152	0.000705576	0.011419696	1.326713626	RRP12
ENSG00000055130	1471.773241	-0.538229502	0.184558519	-2.91630809	0.003542006	0.031329417	1.387224223	CUL1
ENSG00000055208	1954.943109	0.241669173	0.087325174	2.767462828	0.005649449	0.041874301	1.370522264	TAB2
ENSG00000057704	860.1936138	1.092538721	0.223801288	4.881735617	1.05E-06	0.000356561	1.326713626	TMCC3
ENSG00000058063	5653.139616	0.461150633	0.139930799	3.295562063	0.00098225	0.015820634	1.158633589	ATP11B
ENSG00000058091	450.7774063	0.563114859	0.204147695	2.758369914	0.005809042	0.044613602	1.266997273	CDK14
ENSG00000058453	231.6792693	-0.460970876	0.155337574	-2.967542654	0.003001906	0.040904879	0.75990644	CROCC
ENSG00000058799	491.3088454	0.730440771	0.162992456	4.481439126	7.41E-06	0.000947826	1.326713626	YIPF1
ENSG00000059728	8287.893699	1.160522633	0.278523604	4.166694004	3.09E-05	0.002014291	1.370522264	MXD1
ENSG00000059804	8871.26722	1.05515784	0.336530783	3.135397693	0.001716213	0.022656525	1.158633589	SLC2A3
ENSG00000060971	993.4247514	0.295312455	0.108390821	2.724515336	0.006439594	0.046999978	1.289140817	ACAA1
ENSG00000062282	1207.010202	1.409579744	0.390853749	3.606412236	0.00031046	0.007235067	1.289140817	DGAT2
ENSG00000062716	4988.680718	0.495613822	0.180389671	2.747462305	0.006005841	0.044992685	1.289140817	VMP1
ENSG00000062822	320.800084	-0.574748282	0.152257866	-3.774834734	0.000160114	0.004890918	1.326713626	POLD1
ENSG00000063244	810.9716827	-0.291412417	0.093501044	-3.116675536	0.001829028	0.022284209	1.266997273	U2AF2
ENSG00000064012	2569.155163	0.36848473	0.112196161	3.284290005	0.001022397	0.01505174	1.289140817	CASP8
ENSG00000064490	505.1008948	0.367302159	0.11640619	3.155349044	0.001603062	0.020767581	1.24867958	RFXANK
ENSG00000064547	248.808959	0.706861019	0.182820833	3.86641394	0.000110447	0.005485794	0.75990644	LPAR2
ENSG00000064763	789.437624	0.705410334	0.166524136	4.236084626	2.27E-05	0.001835092	1.24867958	FAR2
ENSG00000064932	1603.943092	0.774966186	0.247940211	3.125617197	0.001774324	0.021208814	1.339255275	SBNO2
ENSG00000065135	3947.415964	0.402343028	0.108757436	3.699453053	0.000216065	0.005929165	1.289140817	GNAI3
ENSG00000065183	827.2707449	-0.432423223	0.132668526	-3.25942585	0.00111638	0.016195004	1.266997273	WDR3
ENSG00000065559	864.9393651	0.351603574	0.087321715	4.026530787	5.66E-05	0.002737455	1.326713626	MAP2K4
ENSG00000065615	1606.955205	0.644895049	0.120996471	5.329866606	9.83E-08	0.000113505	1.289140817	CYB5R4
ENSG00000065621	85.8791928	0.86051012	0.237375696	3.62509783	0.000288852	0.009828752	0.683535414	GSTO2
ENSG00000065675	1110.955371	-0.498248353	0.138922091	-3.586530767	0.000335107	0.007529301	1.289140817	PRKCQ
ENSG00000065882	2303.048906	0.295337707	0.096949714	3.046297863	0.002316782	0.025162006	1.289140817	TBC1D1
ENSG00000066027	1957.275828	0.617276224	0.135885662	4.542614843	5.56E-06	0.000856708	1.158633589	PPP2R5A
ENSG00000066336	585.8438645	0.955075869	0.29768569	3.208336519	0.001335052	0.018532756	1.24867958	SPI1
ENSG00000066654	1637.759597	-0.301657353	0.109257894	-2.760966189	0.005763064	0.042267796	1.370522264	THUMPD1
ENSG00000067057	739.9356031	-0.61171349	0.17728069	-3.450536494	0.000559474	0.010110306	1.24867958	PFKP
ENSG00000067064	946.4358613	0.574074881	0.182295101	3.149151445	0.001637453	0.019671549	1.387224223	IDI1
ENSG00000067082	3501.549557	0.587392748	0.151442206	3.878659476	0.000105034	0.003707106	1.370522264	KLF6
ENSG00000067113	59.34611366	-0.472856454	0.142235047	-3.324472171	0.000885861	0.02058331	0.698986327	PLPP1
ENSG00000067182	820.7860234	0.836117762	0.235557473	3.549527645	0.000385923	0.008295302	1.266997273	TNFRSF1A
ENSG00000067992	446.0266622	0.370342007	0.127088941	2.914038021	0.003567865	0.03142841	1.387224223	PDK3
ENSG00000068323	489.6242048	0.469249414	0.16286459	2.881224301	0.003961336	0.033557453	1.387224223	TFE3
ENSG00000068366	3472.966707	0.640192916	0.228669179	2.799646716	0.005115856	0.043617214	1.158633589	ACSL4
ENSG00000068383	281.4636267	0.354875039	0.12750797	2.783159656	0.005383231	0.043036317	1.24867958	INPP5A
ENSG00000068650	1413.794359	0.489166967	0.153954399	3.177349725	0.001486277	0.019358374	1.289140817	ATP11A
ENSG00000068654	564.4118649	-0.428232149	0.149901282	-2.856761082	0.004279879	0.036140609	1.326713626	POLR1A
ENSG00000068976	54.72834216	0.702220942	0.196098982	3.580951497	0.000342345	0.010858933	0.683535414	PYGM
ENSG00000069399	101.8450497	0.981993436	0.285792759	3.436033293	0.000590298	0.016336656	0.663220577	BCL3
ENSG00000069943	484.1197935	0.386938573	0.104804805	3.691992681	0.000222504	0.005929165	1.326713626	PIGB
ENSG00000069974	1643.166634	0.667622652	0.198815545	3.35800027	0.000785085	0.012383901	1.289140817	RAB27A
ENSG00000070047	619.3416637	-0.333762706	0.095748834	-3.485814834	0.00049064	0.0089251	1.389782402	PHRF1
ENSG00000070190	2762.935696	0.600473381	0.219274243	2.73845835	0.006172798	0.04919726	1.158633589	DAPP1
ENSG00000070269	957.862605	0.540455357	0.144350675	3.744044543	0.000181082	0.005225181	1.326713626	TMEM260
ENSG00000070413	867.1210675	0.396982515	0.136245366	2.913732246	0.003571361	0.033557453	1.24867958	DGCR2
ENSG00000070423	216.7186741	-0.450015651	0.150741462	-2.985347535	0.002832563	0.028748062	1.266997273	RNF126
ENSG00000070718	395.4928326	-0.340864048	0.127843943	-2.666251053	0.007670239	0.04952901	1.422218568	AP3M2
ENSG00000070731	206.9286394	1.371879879	0.286584546	4.786998808	1.69E-06	0.000422468	1.24867958	ST6GALNAC2
ENSG00000070814	468.8425822	-0.472306653	0.118301334	-3.992403446	6.54E-05	0.002897239	1.326713626	TCOF1
ENSG00000070831	5037.198112	0.30669179	0.108789219	2.81913772	0.004815285	0.03884971	1.326713626	CDC42
ENSG00000070882	487.2884251	-0.357230828	0.119156025	-2.998008943	0.002717497	0.026097933	1.422218568	OSBPL3
ENSG00000071054	3005.193591	0.356904405	0.125493523	2.84400659	0.004455013	0.037594279	1.289140817	MAP4K4
ENSG00000071189	1810.724271	0.358527585	0.07807697	4.591976176	4.39E-06	0.000724376	1.289140817	SNX13
ENSG00000071626	744.939948	-0.331616731	0.094246669	-3.518604275	0.000433823	0.008641718	1.326713626	DAZAP1
ENSG00000071655	621.5120721	-0.460380512	0.153308824	-3.002961609	0.002673662	0.026262214	1.387224223	MBD3
ENSG00000072110	1942.165756	0.672544533	0.179362061	3.749647668	0.000177083	0.004965999	1.387224223	ACTN1
ENSG00000072401	1238.357566	0.950127131	0.19982403	4.754819189	1.99E-06	0.000458766	1.289140817	UBE2D1
ENSG00000072501	1930.906327	-0.450406625	0.162508442	-2.771589096	0.00557834	0.041446454	1.387224223	SMC1A
ENSG00000072682	20.23112038	1.165019356	0.338734241	3.439331534	0.000583153	0.026889278	0.289140817	P4HA2
ENSG00000072952	655.2298125	1.312182473	0.277755988	4.724227486	2.31E-06	0.000484132	1.389782402	MRVI1
ENSG00000073331	1981.16155	0.80960384	0.200276135	4.0424379	5.29E-05	0.002638591	1.370522264	ALPK1
ENSG00000073578	1237.749826	-0.296306178	0.084834741	-3.492745712	0.000478082	0.009041821	1.326713626	SDHA
ENSG00000073756	199.373924	1.028421581	0.218046681	4.716520225	2.40E-06	0.000492729	1.290884496	PTGS2
ENSG00000073910	1490.221228	0.408245781	0.14063072	2.902963029	0.003696503	0.032557747	1.370522264	FRY
ENSG00000073921	7734.706316	0.611519606	0.152445744	4.011391802	6.04E-05	0.002822305	1.326713626	PICALM
ENSG00000074071	367.5495079	-0.38868989	0.110381517	-3.521331298	0.000429386	0.008766265	1.266997273	MRPS34
ENSG00000075407	1064.286743	-0.32374247	0.112118843	-2.887493864	0.003883242	0.033455084	1.370522264	ZNF37A
ENSG00000075420	2610.211596	0.643833196	0.210327566	3.061097546	0.002205272	0.023466302	1.387224223	FNDC3B
ENSG00000075426	1439.714444	0.785279765	0.277250928	2.832379215	0.004620302	0.037722098	1.326713626	FOSL2
ENSG00000075884	3362.406805	0.299723425	0.071687797	4.180954608	2.90E-05	0.002014291	1.289140817	ARHGAP15
ENSG00000075914	319.9020629	-0.275147608	0.092342857	-2.979630667	0.002885961	0.029352783	1.24867958	EXOSC7
ENSG00000076003	826.1090305	-0.673965384	0.2103412	-3.204152988	0.001354605	0.017820204	1.326713626	MCM6
ENSG00000076248	177.9033318	-0.513249669	0.16265077	-3.15553174	0.001602058	0.030435664	0.653651836	UNG
ENSG00000076321	447.6675496	-0.185873697	0.067871475	-2.738612904	0.006169897	0.043153534	1.422218568	KLHL20
ENSG00000076513	3663.174134	0.364562527	0.112262947	3.247398516	0.001164652	0.015836293	1.370522264	ANKRD13A
ENSG00000076650	205.6179973	-0.350865452	0.09006521	-3.895682374	9.79E-05	0.003623567	1.326713626	GPATCH1
ENSG00000076662	3864.095884	0.706760034	0.201273559	3.511440031	0.000445686	0.008611222	1.370522264	ICAM3
ENSG00000076685	2404.566153	0.541541175	0.159799049	3.388888599	0.000701765	0.010932013	1.387224223	NT5C2
ENSG00000076944	600.7890104	0.636815507	0.228306945	2.789295376	0.005282286	0.042128416	1.266997273	STXBP2
ENSG00000077157	947.5329587	0.447118814	0.149907194	2.982637473	0.002857763	0.028643712	1.289140817	PPP1R12B
ENSG00000077420	1487.547334	0.608096085	0.180020439	3.377928022	0.000730342	0.011536013	1.339255275	APBB1IP
ENSG00000077984	725.9370838	1.105578848	0.373914135	2.956772007	0.003108779	0.030773857	1.24867958	CST7
ENSG00000079277	1154.207806	0.73146247	0.19077707	3.83412152	0.000126014	0.004120343	1.370522264	MKNK1
ENSG00000079616	548.8337968	-0.421459815	0.15085288	-2.793846666	0.005208517	0.039664862	1.389782402	KIF22
ENSG00000079950	3913.893564	0.328009	0.100247072	3.272005791	0.001067874	0.015143752	1.326713626	STX7
ENSG00000081087	1107.087771	0.345154484	0.12146133	2.841682069	0.004487622	0.037175661	1.326713626	OSTM1
ENSG00000081320	13391.25043	0.471178801	0.09082285	5.187888295	2.13E-07	0.000165235	1.326713626	STK17B
ENSG00000082996	1740.581971	0.741325358	0.158662924	4.672328843	2.98E-06	0.000536203	1.387224223	RNF13
ENSG00000083828	705.7183202	0.329660171	0.104899653	3.142624023	0.001674408	0.019885148	1.387224223	ZNF586
ENSG00000084110	542.1546841	1.135363382	0.262289432	4.328666132	1.50E-05	0.001420917	1.389782402	HAL
ENSG00000084652	771.0181399	-0.291432796	0.102286104	-2.849192443	0.004383036	0.037594279	1.266997273	TXLNA
ENSG00000084676	2571.965106	0.418130003	0.11976708	3.491193104	0.000480869	0.00881336	1.387224223	NCOA1
ENSG00000084733	2398.135337	0.333253435	0.1146813	2.905909123	0.003661878	0.032310513	1.370522264	RAB10
ENSG00000085063	1402.71617	0.740870889	0.235008616	3.152526498	0.001618641	0.019494826	1.387224223	CD59
ENSG00000085415	405.1263955	-0.289765201	0.104623477	-2.769600181	0.005612514	0.043707341	1.266997273	SEH1L
ENSG00000085721	854.7032528	-0.342469682	0.115523506	-2.964502157	0.003031731	0.029908361	1.266997273	RRN3
ENSG00000086288	58.24197115	0.717448242	0.242031896	2.964271467	0.003034005	0.043730935	0.683535414	NME8
ENSG00000086300	1679.750328	0.671022058	0.202861675	3.307781309	0.000940382	0.013540069	1.370522264	SNX10
ENSG00000086475	510.408594	-0.391120752	0.106703766	-3.665482152	0.000246873	0.006358495	1.266997273	SEPHS1
ENSG00000086666	1009.564133	0.27660768	0.08324392	3.322857459	0.000891004	0.013598929	1.289140817	ZFAND6
ENSG00000086730	1916.409552	0.787206522	0.216350163	3.638576055	0.00027415	0.006408272	1.370522264	LAT2
ENSG00000087074	469.3906047	0.829840447	0.189540848	4.37816152	1.20E-05	0.001305065	1.266997273	PPP1R15A
ENSG00000087087	257.6701886	-0.441310201	0.135843647	-3.248662787	0.001159488	0.016129652	1.326713626	SRRT
ENSG00000087157	1709.486541	1.008886605	0.230430133	4.378275505	1.20E-05	0.001244141	1.370522264	PGS1
ENSG00000087191	672.1823187	-0.357897864	0.124347002	-2.878218681	0.003999278	0.035941703	1.24867958	PSMC5
ENSG00000087206	836.7703233	0.325713559	0.093883306	3.469344789	0.000521729	0.00973641	1.24867958	UIMC1
ENSG00000087253	1607.480935	0.80094075	0.261564438	3.062116382	0.00219778	0.023887737	1.339255275	LPCAT2
ENSG00000087263	341.4069639	-0.308842537	0.089865097	-3.436735139	0.000588771	0.009829891	1.387224223	OGFOD1
ENSG00000087266	1300.167841	0.41590148	0.137128953	3.032922451	0.002421978	0.025818896	1.289140817	SH3BP2
ENSG00000087269	580.5002238	-0.506898327	0.135241241	-3.748104656	0.000178176	0.005416212	1.24867958	NOP14
ENSG00000087903	116.2051363	0.719843851	0.244474758	2.944450614	0.003235286	0.043778666	0.726834726	RFX2
ENSG00000088205	1716.992171	-0.343510398	0.11859792	-2.896428519	0.003774366	0.03272537	1.387224223	DDX18
ENSG00000088247	425.0947911	-0.403346074	0.135899935	-2.967963706	0.002997797	0.029978675	1.24867958	KHSRP
ENSG00000088833	743.6841036	0.508014891	0.146187183	3.475098711	0.000510665	0.009645965	1.24867958	NSFL1C
ENSG00000088876	232.0980975	-0.293103793	0.087730376	-3.34096132	0.000834889	0.013138807	1.266997273	ZNF343
ENSG00000089094	466.5180851	-0.3333164	0.099311083	-3.356286035	0.000789968	0.011848121	1.387224223	KDM2B
ENSG00000089154	1600.751544	-0.382196	0.109148369	-3.501618965	0.00046244	0.008717613	1.387224223	GCN1
ENSG00000089159	897.0116739	0.751137478	0.224164357	3.350833685	0.000805687	0.012306483	1.339255275	PXN
ENSG00000089220	787.3722814	-0.481777847	0.152629745	-3.156513467	0.001596675	0.02051698	1.266997273	PEBP1
ENSG00000089351	566.737984	0.661085881	0.212458341	3.111602389	0.001860749	0.021780211	1.326713626	GRAMD1A
ENSG00000089639	679.82143	0.556990836	0.177837445	3.132022255	0.001736067	0.021535842	1.266997273	GMIP
ENSG00000089737	2029.489628	-0.331963735	0.113946079	-2.913340578	0.003575844	0.035104235	1.158633589	DDX24
ENSG00000089902	736.4617066	0.399285536	0.137419505	2.905595798	0.003665546	0.032069733	1.387224223	RCOR1
ENSG00000090376	3721.117981	0.930095058	0.330876737	2.81100166	0.004938753	0.040165991	1.289140817	IRAK3
ENSG00000090470	287.1237077	-0.315482406	0.087625944	-3.600331052	0.000317812	0.007330661	1.290884496	PDCD7
ENSG00000090615	1486.649024	-0.31044968	0.104554111	-2.969272831	0.002985054	0.029352783	1.289140817	GOLGA3
ENSG00000090861	1032.127928	-0.59683627	0.185605063	-3.21562495	0.001301608	0.017464281	1.326713626	AARS
ENSG00000091039	6480.23739	0.434503849	0.145288987	2.99061793	0.002784136	0.029978675	1.158633589	OSBPL8
ENSG00000091317	5308.517417	0.786824069	0.164625019	4.779492642	1.76E-06	0.000422468	1.326713626	CMTM6
ENSG00000092020	622.8948106	0.424018027	0.11503489	3.685994972	0.000227811	0.006193291	1.266997273	PPP2R3C
ENSG00000092036	764.6446898	0.928446583	0.229493442	4.045634481	5.22E-05	0.002705104	1.266997273	HAUS4
ENSG00000092529	220.1171766	0.317558315	0.114101919	2.783111073	0.005384037	0.041604024	1.326713626	CAPN3
ENSG00000092531	2100.918536	0.521919298	0.152029443	3.433014597	0.00059691	0.009872376	1.387224223	SNAP23
ENSG00000092841	6410.526922	0.583955648	0.137800736	4.237681646	2.26E-05	0.001926271	1.158633589	MYL6
ENSG00000093134	502.7317336	1.280057557	0.326075494	3.925647832	8.65E-05	0.003502472	1.24867958	VNN3
ENSG00000093167	1086.130367	0.34589598	0.114440591	3.022493823	0.002507012	0.026267381	1.289140817	LRRFIP2
ENSG00000094841	266.7086594	-0.330931233	0.095706758	-3.457762435	0.000544681	0.009940006	1.24867958	UPRT
ENSG00000094880	556.5128368	-0.320766669	0.11777197	-2.723624899	0.00645698	0.044979943	1.389782402	CDC23
ENSG00000095002	778.7482101	-0.476269051	0.154151585	-3.089615011	0.002004161	0.023555005	1.24867958	MSH2
ENSG00000095319	683.6838711	-0.423828822	0.136830372	-3.097476211	0.001951761	0.023339689	1.24867958	NUP188
ENSG00000096063	1459.664211	0.730659337	0.190029123	3.844986099	0.000120559	0.004149213	1.289140817	SRPK1
ENSG00000097033	3471.53034	0.695654993	0.184189316	3.776847683	0.000158826	0.004662844	1.387224223	SH3GLB1
ENSG00000099821	357.8903974	-0.496489017	0.162243986	-3.060138188	0.002212349	0.023487232	1.387224223	POLRMT
ENSG00000099899	333.4875173	-0.334878003	0.121038806	-2.766699492	0.005662693	0.041132874	1.422218568	TRMT2A
ENSG00000099985	126.8422475	1.45419696	0.392779724	3.702321865	0.000213635	0.008563612	0.663220577	OSM
ENSG00000100029	557.8956408	-0.385571633	0.114394838	-3.370533494	0.000750228	0.01182035	1.326713626	PES1
ENSG00000100030	5596.528737	0.437373562	0.119845056	3.649491905	0.00026276	0.006251125	1.387224223	MAPK1
ENSG00000100034	1142.885517	0.510060219	0.136783881	3.728949741	0.000192279	0.005566863	1.289140817	PPM1F
ENSG00000100055	4444.663273	0.636629391	0.141358312	4.503657271	6.68E-06	0.00089005	1.289140817	CYTH4
ENSG00000100138	811.6187976	-0.225647358	0.082060789	-2.749758567	0.005963919	0.045310701	1.266997273	SNU13
ENSG00000100150	425.1434428	-0.275826582	0.084544397	-3.262505745	0.001104319	0.016111547	1.266997273	DEPDC5
ENSG00000100266	1736.034497	0.511364244	0.16578292	3.084541182	0.002038664	0.022521314	1.387224223	PACSIN2
ENSG00000100284	621.8337539	0.623408269	0.191471644	3.255877763	0.001130424	0.015856382	1.326713626	TOM1
ENSG00000100296	706.5498093	0.409022137	0.132784061	3.080355698	0.002067535	0.023339689	1.326713626	THOC5
ENSG00000100300	1332.575667	0.793405001	0.282720873	2.806319152	0.005011103	0.039663889	1.339255275	TSPO
ENSG00000100330	2197.341484	0.711131202	0.179720923	3.95686374	7.59E-05	0.00305525	1.387224223	MTMR3
ENSG00000100347	459.6005962	-0.38012043	0.109083858	-3.484662506	0.000492758	0.00939339	1.266997273	SAMM50
ENSG00000100365	1146.434929	1.236783465	0.269641813	4.586764379	4.50E-06	0.000726686	1.289140817	NCF4
ENSG00000100368	3393.947534	1.0043046	0.2586006	3.883612808	0.000102916	0.004007298	1.158633589	CSF2RB
ENSG00000100395	404.8048336	-0.283436916	0.100549921	-2.818867613	0.004819339	0.040281039	1.24867958	L3MBTL2
ENSG00000100461	1811.325347	0.327336953	0.113095172	2.894349481	0.00379945	0.032959691	1.370522264	RBM23
ENSG00000100485	1742.949201	0.691312423	0.171840274	4.022994194	5.75E-05	0.002737455	1.326713626	SOS2
ENSG00000100504	4905.938063	1.321714159	0.367327657	3.598188516	0.000320441	0.007120035	1.370522264	PYGL
ENSG00000100599	484.6073867	0.605583894	0.214615087	2.821720977	0.004776672	0.038636893	1.326713626	RIN3
ENSG00000100612	825.4153837	0.68138854	0.180733181	3.770135276	0.000163159	0.004899311	1.326713626	DHRS7
ENSG00000100644	3580.678571	0.521089968	0.176467319	2.952897862	0.003148061	0.030352636	1.289140817	HIF1A
ENSG00000100647	532.3423891	0.517077354	0.184064867	2.809212661	0.004966283	0.038467214	1.387224223	SUSD6
ENSG00000100714	771.403432	-0.489879274	0.181175033	-2.703900571	0.006853079	0.046680473	1.387224223	MTHFD1
ENSG00000100731	5788.207806	0.589128991	0.179345247	3.284887673	0.00102023	0.014240259	1.387224223	PCNX1
ENSG00000100767	95.06489095	0.514258006	0.164646816	3.123400867	0.001787741	0.032310513	0.668500187	PAPLN
ENSG00000100823	655.6535536	-0.602114945	0.21078832	-2.856491034	0.004283521	0.036141149	1.326713626	APEX1
ENSG00000100906	2288.506046	0.655607528	0.190122113	3.448349691	0.000564023	0.01064052	1.158633589	NFKBIA
ENSG00000100938	981.5576897	0.472227528	0.104537905	4.517285162	6.26E-06	0.000828777	1.387224223	GMPR2
ENSG00000101084	1026.719828	0.714155519	0.187660905	3.805563659	0.000141482	0.004451334	1.326713626	C20orf24
ENSG00000101150	1740.93179	0.676184804	0.187550723	3.605343622	0.00031174	0.007248652	1.289140817	TPD52L2
ENSG00000101161	1390.184499	-0.328234946	0.117488534	-2.793761518	0.005209888	0.040468917	1.339255275	PRPF6
ENSG00000101224	602.4226035	-0.590799998	0.178413051	-3.311416928	0.000928248	0.014226944	1.266997273	CDC25B
ENSG00000101236	1461.438704	1.031038665	0.248819739	4.143717331	3.42E-05	0.002157277	1.387224223	RNF24
ENSG00000101265	8444.644666	0.817155916	0.21032316	3.885239829	0.000102229	0.004007298	1.158633589	RASSF2
ENSG00000101307	522.5422303	0.873277118	0.241560607	3.61514706	0.000300177	0.007235067	1.24867958	SIRPB1
ENSG00000101336	5651.244272	0.938580674	0.234843594	3.996620296	6.43E-05	0.002873459	1.326713626	HCK
ENSG00000101361	1375.521937	-0.336926899	0.110797161	-3.040934413	0.002358452	0.024338148	1.387224223	NOP56
ENSG00000101365	703.920657	-0.302113969	0.105416725	-2.86590168	0.004158234	0.034534637	1.387224223	IDH3B
ENSG00000101391	402.5845759	-0.269248672	0.091865668	-2.930895495	0.003379865	0.031316124	1.326713626	CDK5RAP1
ENSG00000101442	185.133558	-0.334926071	0.09143603	-3.662955082	0.000249322	0.009325024	0.653651836	ACTR5
ENSG00000101445	1210.42172	-0.319072617	0.115958053	-2.751621029	0.00593011	0.043875827	1.326713626	PPP1R16B
ENSG00000101474	2649.606855	0.891690431	0.29079951	3.0663409	0.002166961	0.023451764	1.370522264	APMAP
ENSG00000101493	1090.662341	0.63840187	0.207125793	3.082193962	0.002054809	0.02285435	1.370522264	ZNF516
ENSG00000101558	2535.880932	0.486263592	0.140239345	3.467383512	0.000525551	0.009325024	1.370522264	VAPA
ENSG00000101608	7013.846668	0.504308296	0.164362505	3.068268493	0.002153031	0.024076943	1.289140817	MYL12A
ENSG00000101654	681.4258949	-0.300217011	0.097983495	-3.063954924	0.002184318	0.023887737	1.326713626	RNMT
ENSG00000101888	214.0569982	0.322139125	0.112814944	2.855465002	0.004297386	0.036196544	1.326713626	NXT2
ENSG00000101916	4193.229237	0.863285183	0.309843637	2.786196261	0.005333057	0.040243152	1.387224223	TLR8
ENSG00000101945	110.1331973	-0.495565283	0.16303585	-3.039609279	0.002368852	0.039663889	0.633399371	SUV39H1
ENSG00000102007	689.1043429	0.732571284	0.241108073	3.038352368	0.002378756	0.024416648	1.387224223	PLP2
ENSG00000102054	1238.255836	-0.442297019	0.128803653	-3.433885678	0.000594995	0.009922791	1.370522264	RBBP7
ENSG00000102218	1565.339573	0.773275533	0.189264917	4.085678124	4.39E-05	0.002438482	1.289140817	RP2
ENSG00000102445	1196.140673	0.597289614	0.186519762	3.20228595	0.001363416	0.017465568	1.387224223	RUBCNL
ENSG00000102524	2781.63905	1.030426634	0.335130355	3.074703971	0.002107116	0.025330258	1.158633589	TNFSF13B
ENSG00000102786	2686.623477	0.199315834	0.069940279	2.849800397	0.004374667	0.03657407	1.326713626	INTS6
ENSG00000102796	263.500194	0.739372118	0.210457913	3.513159023	0.000442812	0.008717613	1.326713626	DHRS12
ENSG00000102897	334.7630448	0.541436475	0.17291787	3.131177097	0.001741071	0.020496819	1.387224223	LYRM1
ENSG00000102974	633.19204	-0.301752542	0.111893734	-2.696777838	0.007001396	0.047323642	1.387224223	CTCF
ENSG00000103005	359.1224266	0.657081023	0.208239797	3.1554056	0.001602751	0.020570063	1.266997273	USB1
ENSG00000103047	661.2793328	-0.229264678	0.08185955	-2.800707764	0.005099067	0.041448627	1.266997273	TANGO6
ENSG00000103168	110.1105516	0.959704703	0.29613277	3.240791967	0.001191981	0.024990931	0.668500187	TAF1C
ENSG00000103313	2710.863488	0.677829899	0.24098071	2.81279734	0.004911259	0.038194163	1.387224223	MEFV
ENSG00000103351	322.9264591	-0.379364165	0.118424794	-3.203418418	0.001358065	0.018707016	1.24867958	CLUAP1
ENSG00000103356	285.7740959	-0.258429564	0.090274864	-2.862696793	0.004200523	0.036242885	1.290884496	EARS2
ENSG00000103381	2859.438039	0.799322797	0.201505555	3.966753156	7.29E-05	0.00309084	1.289140817	CPPED1
ENSG00000103415	545.4967248	-0.367767571	0.10443139	-3.521619045	0.00042892	0.008577884	1.326713626	HMOX2
ENSG00000103423	497.3577302	-0.307539355	0.084369139	-3.645164082	0.000267221	0.006251125	1.422218568	DNAJA3
ENSG00000103522	556.5087274	-0.485936183	0.134414948	-3.615194519	0.000300122	0.007197078	1.266997273	IL21R
ENSG00000103550	323.1148095	-0.431636484	0.113620092	-3.798945033	0.000145313	0.004501767	1.326713626	KNOP1
ENSG00000103569	7947.97472	1.456886762	0.355037959	4.103467602	4.07E-05	0.002354015	1.387224223	AQP9
ENSG00000104043	775.8827327	0.603151765	0.224823887	2.682774383	0.007301423	0.048847409	1.387224223	ATP8B4
ENSG00000104228	537.1283416	-0.232523371	0.084875521	-2.739581083	0.006151754	0.044923333	1.326713626	TRIM35
ENSG00000104324	668.8657271	0.765367476	0.191690549	3.992724114	6.53E-05	0.002958591	1.266997273	CPQ
ENSG00000104343	1215.708993	0.523631665	0.12677114	4.130527382	3.62E-05	0.002239526	1.370522264	UBE2W
ENSG00000104375	317.4510002	0.61611546	0.211167447	2.917663064	0.003526652	0.03220347	1.326713626	STK3
ENSG00000104490	222.7791128	-0.410509942	0.150107891	-2.734765909	0.006242465	0.045975094	1.290884496	NCALD
ENSG00000104689	449.0845387	-0.2925795	0.10761487	-2.718764613	0.006552622	0.045402322	1.387224223	TNFRSF10A
ENSG00000104763	4532.975524	0.772388563	0.168593312	4.581371303	4.62E-06	0.000752403	1.158633589	ASAH1
ENSG00000104915	775.5002579	0.595617671	0.13378437	4.452072192	8.50E-06	0.001045803	1.266997273	STX10
ENSG00000105127	513.2175939	-0.308247611	0.095062099	-3.242592094	0.001184477	0.015585456	1.422218568	AKAP8
ENSG00000105193	1287.278363	-0.979139798	0.356840957	-2.743910919	0.006071201	0.044560636	1.326713626	RPS16
ENSG00000105339	2826.537417	0.776757024	0.186813078	4.157937077	3.21E-05	0.002167396	1.289140817	DENND3
ENSG00000105352	273.0150034	1.076812718	0.288152208	3.736958067	0.00018626	0.007330661	0.75990644	CEACAM4
ENSG00000105355	854.6724868	0.645980196	0.214515009	3.011351972	0.002600872	0.02581361	1.389782402	PLIN3
ENSG00000105373	2259.024903	-0.537173754	0.190074147	-2.826127395	0.004711452	0.04162377	1.158633589	GLTSCR2
ENSG00000105483	2680.512897	0.424504655	0.125986124	3.369455637	0.000753168	0.011517312	1.387224223	CARD8
ENSG00000105514	727.8618948	0.953730538	0.271049636	3.518656412	0.000433738	0.008776417	1.266997273	RAB3D
ENSG00000105520	110.0425677	0.930409141	0.276038617	3.37057601	0.000750112	0.019059197	0.668500187	PLPPR2
ENSG00000105607	256.146358	-0.290468108	0.095697923	-3.035260314	0.002403282	0.025960836	1.266997273	GCDH
ENSG00000105618	453.1921104	-0.334310322	0.108050919	-3.094007191	0.001974727	0.023451764	1.24867958	PRPF31
ENSG00000105656	350.6298493	0.41322891	0.134753747	3.066548578	0.002165456	0.023339689	1.387224223	ELL
ENSG00000105778	1807.527104	0.189514599	0.053223875	3.560706533	0.000369858	0.007806704	1.326713626	AVL9
ENSG00000105835	25053.23984	1.461326342	0.315438148	4.632687427	3.61E-06	0.000588141	1.370522264	NAMPT
ENSG00000105856	2766.639175	0.386170787	0.107710895	3.585252788	0.000336752	0.007458309	1.326713626	HBP1
ENSG00000105866	1209.657459	-0.326170272	0.121067304	-2.694123525	0.0070574	0.049155481	1.326713626	SP4
ENSG00000105948	109.0629034	1.228599666	0.322542095	3.809114168	0.000139466	0.006537887	0.668500187	TTC26
ENSG00000106263	1370.810009	-0.437062924	0.119916551	-3.644725618	0.000267677	0.006421323	1.326713626	EIF3B
ENSG00000106344	522.1507932	-0.260232047	0.091871845	-2.832554917	0.004617763	0.039388769	1.24867958	RBM28
ENSG00000106348	620.1254783	0.772601012	0.216941582	3.561332056	0.000368978	0.008163572	1.24867958	IMPDH1
ENSG00000106477	232.0077532	-0.368080523	0.114473271	-3.215427662	0.001302503	0.024416648	0.75990644	CEP41
ENSG00000106608	348.4531185	-0.284728137	0.081309477	-3.501782931	0.000462156	0.009118439	1.266997273	URGCP
ENSG00000106714	351.5717258	1.981594754	0.508673139	3.895615085	9.79E-05	0.003623567	1.326713626	CNTNAP3
ENSG00000106780	3360.704596	1.031576476	0.268955331	3.835493697	0.000125312	0.004486602	1.158633589	MEGF9
ENSG00000106799	2629.640379	0.413130681	0.107029138	3.859983242	0.000113395	0.003816251	1.387224223	TGFBR1
ENSG00000106829	1526.152427	0.429771114	0.131013394	3.280360126	0.001036747	0.015143752	1.289140817	TLE4
ENSG00000107341	832.4240577	0.538650326	0.147285049	3.657196235	0.000254989	0.006296419	1.326713626	UBE2R2
ENSG00000107485	58.54593024	-0.637052759	0.196413791	-3.243421742	0.001181033	0.024865417	0.668500187	GATA3
ENSG00000107625	725.8284633	-0.309226003	0.114763102	-2.694472341	0.007050018	0.049137949	1.326713626	DDX50
ENSG00000107651	666.8748892	-0.333075111	0.122128776	-2.727245136	0.006386557	0.044733025	1.387224223	SEC23IP
ENSG00000107738	4555.15298	0.835397994	0.216627941	3.85637232	0.000115082	0.004251968	1.158633589	C10orf54
ENSG00000107742	1791.434107	-0.438837628	0.117990215	-3.719271351	0.000199798	0.006032806	1.158633589	SPOCK2
ENSG00000107815	166.226915	-0.44546936	0.140161091	-3.178266933	0.001481583	0.029034887	0.653651836	TWNK
ENSG00000107937	753.588963	-0.386283955	0.121801919	-3.171411078	0.001517003	0.018761223	1.387224223	GTPBP4
ENSG00000107951	399.0006579	-0.273526945	0.0950089	-2.878961289	0.003989873	0.035887236	1.24867958	MTPAP
ENSG00000108061	2567.533836	0.352358944	0.113110496	3.115174605	0.001838361	0.023465443	1.158633589	SHOC2
ENSG00000108344	684.2901757	-0.306387703	0.109444138	-2.799489376	0.00511835	0.040281039	1.326713626	PSMD3
ENSG00000108405	504.079531	0.797100714	0.223304163	3.569573917	0.000357562	0.007927345	1.24867958	P2RX1
ENSG00000108561	783.4425458	-0.33011905	0.122609547	-2.692441651	0.007093095	0.049239179	1.326713626	C1QBP
ENSG00000108578	418.683539	-0.404023225	0.137047979	-2.948042192	0.003197934	0.029305871	1.387224223	BLMH
ENSG00000108592	773.1366567	-0.39353258	0.129894415	-3.029634342	0.0024485	0.024865417	1.387224223	FTSJ3
ENSG00000108599	1181.260223	0.186652603	0.066831688	2.792875799	0.005224175	0.039794601	1.387224223	AKAP10
ENSG00000108950	394.157032	0.625768063	0.224722385	2.784627192	0.00535893	0.040281039	1.387224223	FAM20A
ENSG00000108961	164.5695497	-0.402899017	0.135938296	-2.963837492	0.003038287	0.042154562	0.726834726	RANGRF
ENSG00000108984	817.079714	1.131588089	0.274403888	4.123804865	3.73E-05	0.002354015	1.24867958	MAP2K6
ENSG00000109046	4379.429532	0.475407016	0.14625347	3.250569128	0.001151743	0.016376086	1.289140817	WSB1
ENSG00000109103	785.6567992	0.478403701	0.132262537	3.61707639	0.000297949	0.007216599	1.24867958	UNC119
ENSG00000109118	688.467219	0.338941781	0.121069634	2.799560618	0.005117221	0.041738095	1.24867958	PHF12
ENSG00000109220	434.022732	0.430941595	0.151891913	2.837159582	0.004551686	0.037467976	1.326713626	CHIC2
ENSG00000109270	598.742546	0.394435262	0.096011453	4.108210509	3.99E-05	0.002341442	1.387224223	LAMTOR3
ENSG00000109332	7667.04397	0.352442296	0.113801252	3.096998417	0.001954909	0.022069627	1.370522264	UBE2D3
ENSG00000109381	1825.811336	0.390683021	0.103399856	3.778371018	0.000157858	0.004648548	1.387224223	ELF2
ENSG00000109466	1181.440478	0.988763876	0.254262313	3.888755136	0.00010076	0.003673099	1.339255275	KLHL2
ENSG00000109534	82.83547463	-0.736139792	0.216859953	-3.39454003	0.00068744	0.017705165	0.683535414	GAR1
ENSG00000109743	1136.65681	1.002861584	0.313005	3.203979432	0.001355422	0.017507747	1.370522264	BST1
ENSG00000109854	584.1982125	0.547100525	0.175555368	3.116398724	0.001830746	0.021177136	1.387224223	HTATIP2
ENSG00000109917	661.2088018	-0.257043991	0.078221213	-3.286116147	0.001015791	0.014226944	1.389782402	ZPR1
ENSG00000110077	2756.617096	0.74376023	0.201258378	3.695549169	0.000219412	0.006251125	1.158633589	MS4A6A
ENSG00000110080	211.0746377	1.041222889	0.267218931	3.896516177	9.76E-05	0.003623567	1.326713626	ST3GAL4
ENSG00000110104	81.49429074	-0.671106195	0.198539111	-3.380221616	0.000724274	0.028643712	0.326713626	CCDC86
ENSG00000110107	1039.021155	-0.378314509	0.129807246	-2.914432895	0.003563354	0.032923089	1.289140817	PRPF19
ENSG00000110315	1392.167287	0.680716112	0.19500345	3.490790086	0.000481594	0.009091236	1.326713626	RNF141
ENSG00000110395	1973.184422	0.399161767	0.145787962	2.737961089	0.006182139	0.049237775	1.158633589	CBL
ENSG00000110422	4989.646061	0.552320659	0.140828996	3.921924282	8.78E-05	0.003463576	1.289140817	HIPK3
ENSG00000110446	430.3104756	0.461954085	0.153204442	3.015278658	0.002567433	0.025671287	1.387224223	SLC15A3
ENSG00000110448	592.0117541	-0.676318568	0.190917889	-3.542457811	0.000396417	0.007927345	1.389782402	CD5
ENSG00000110514	1158.621071	-0.285979972	0.087056554	-3.284990713	0.001019857	0.01461817	1.339255275	MADD
ENSG00000110719	1887.153745	0.413279469	0.143186555	2.886300805	0.003897994	0.037101474	1.158633589	TCIRG1
ENSG00000110721	138.043681	0.316452501	0.10235715	3.091650171	0.001990473	0.034547581	0.663220577	CHKA
ENSG00000110876	3642.809462	0.490471443	0.176439144	2.779833497	0.005438678	0.041738095	1.326713626	SELPLG
ENSG00000110931	1338.70923	0.695177472	0.159640973	4.354630634	1.33E-05	0.001313718	1.387224223	CAMKK2
ENSG00000111052	710.6795879	1.436278595	0.343265982	4.184156511	2.86E-05	0.001946919	1.387224223	LIN7A
ENSG00000111058	144.2008597	1.380825201	0.357497126	3.862479165	0.000112242	0.005642835	0.726834726	ACSS3
ENSG00000111229	3855.857729	0.404036729	0.114280008	3.535497897	0.000407007	0.008460663	1.289140817	ARPC3
ENSG00000111261	454.8676505	1.390636622	0.457998918	3.036331672	0.002394758	0.024502778	1.387224223	MANSC1
ENSG00000111361	671.9398981	-0.310686364	0.100309951	-3.097263625	0.001953161	0.023339689	1.24867958	EIF2B1
ENSG00000111602	315.3916759	-0.699840332	0.184839296	-3.786209671	0.000152963	0.004899311	1.24867958	TIMELESS
ENSG00000111641	436.6119592	-0.495057947	0.132847245	-3.726520229	0.000194141	0.0056334	1.266997273	NOP2
ENSG00000111647	1201.521348	0.425289199	0.118731486	3.58194117	0.000341051	0.007466028	1.339255275	UHRF1BP1L
ENSG00000111667	619.2010481	-0.490867329	0.151025154	-3.250235572	0.001153094	0.015548354	1.389782402	USP5
ENSG00000111716	4648.789756	-0.494197538	0.148491764	-3.328114142	0.00087436	0.013443606	1.289140817	LDHB
ENSG00000111729	463.2155501	0.825699154	0.206230244	4.003773352	6.23E-05	0.002744478	1.422218568	CLEC4A
ENSG00000111837	256.03477	1.039076967	0.219973182	4.723652947	2.32E-06	0.000492729	1.290884496	MAK
ENSG00000111886	32.13560096	0.71790193	0.214211417	3.351370995	0.000804125	0.030507245	0.326713626	GABRR2
ENSG00000111913	11720.19775	0.42419555	0.123401121	3.43753402	0.000587037	0.010932013	1.158633589	FAM65B
ENSG00000112053	248.7924303	1.011204549	0.352608305	2.867784267	0.004133573	0.049887029	0.75990644	SLC26A8
ENSG00000112062	6338.473137	0.941147631	0.250731121	3.753613136	0.000174304	0.004951693	1.387224223	MAPK14
ENSG00000112096	17009.19073	1.01511797	0.25611228	3.963566181	7.38E-05	0.003068818	1.326713626	SOD2
ENSG00000112118	1381.142952	-0.584821628	0.201107327	-2.908007556	0.003637395	0.032182112	1.370522264	MCM3
ENSG00000112195	902.6404327	0.763895085	0.178737985	4.273826215	1.92E-05	0.001578602	1.370522264	TREML2
ENSG00000112245	945.9291081	0.562850236	0.196699424	2.86147374	0.004216764	0.035817286	1.326713626	PTP4A1
ENSG00000112303	11424.50108	1.442880401	0.353027558	4.087160807	4.37E-05	0.002396873	1.326713626	VNN2
ENSG00000112531	3663.877138	0.412045519	0.133391378	3.08899665	0.002008337	0.022296827	1.387224223	QKI
ENSG00000112561	312.7076356	0.540376105	0.176162902	3.067479575	0.002158722	0.024338321	1.266997273	TFEB
ENSG00000112592	122.6220541	-0.466811639	0.123858289	-3.768917213	0.000163957	0.006932356	0.726834726	TBP
ENSG00000112685	1174.140714	-0.293228769	0.104992032	-2.792866894	0.005224318	0.040122458	1.370522264	EXOC2
ENSG00000112763	552.3658933	0.565483224	0.133211386	4.24500668	2.19E-05	0.0017503	1.326713626	BTN2A1
ENSG00000112941	365.1973963	-0.289397572	0.101563489	-2.849425275	0.004379829	0.03505797	1.422218568	PAPD7
ENSG00000113048	585.0299759	-0.263599595	0.091949464	-2.866787724	0.00414661	0.036742649	1.24867958	MRPS27
ENSG00000113240	1536.526364	0.438747955	0.125768819	3.48852726	0.000485689	0.009134388	1.326713626	CLK4
ENSG00000113263	4141.355053	-0.396465204	0.135611396	-2.923538999	0.003460769	0.031716567	1.326713626	ITK
ENSG00000113269	2018.982348	0.661759809	0.196856363	3.361637888	0.000774817	0.01182035	1.370522264	RNF130
ENSG00000113303	146.2774837	1.965899449	0.349489942	5.625053004	1.85E-08	4.65E-05	0.668500187	BTNL8
ENSG00000113532	2599.020128	0.451977626	0.150659276	2.999998663	0.002699808	0.027050016	1.326713626	ST8SIA4
ENSG00000113569	1024.516338	-0.397501948	0.130638726	-3.042757372	0.002344213	0.024713816	1.339255275	NUP155
ENSG00000113580	3743.998823	0.281450332	0.086144814	3.267176712	0.001086259	0.016975702	1.158633589	NR3C1
ENSG00000113648	5074.402704	0.301489243	0.098297383	3.067113619	0.002161367	0.023339689	1.387224223	H2AFY
ENSG00000113716	699.5528588	-0.315617036	0.09943414	-3.174131486	0.001502856	0.019884646	1.24867958	HMGXB3
ENSG00000113719	2174.618021	0.635341808	0.181796217	3.494802131	0.000474413	0.008776417	1.387224223	ERGIC1
ENSG00000113732	2197.652665	0.623869101	0.172650378	3.61348238	0.000302112	0.007529301	1.158633589	ATP6V0E1
ENSG00000113742	2441.263762	0.685987667	0.211689198	3.240541674	0.001193028	0.016437735	1.326713626	CPEB4
ENSG00000113749	1024.478785	1.120459915	0.287159113	3.901878305	9.54E-05	0.003583562	1.326713626	HRH2
ENSG00000113763	108.404756	0.83611238	0.264728626	3.158375406	0.001586511	0.029908361	0.663220577	UNC5A
ENSG00000113811	332.606895	0.347998207	0.121409466	2.866318558	0.004152761	0.034020851	1.422218568	SELENOK
ENSG00000113916	2525.050624	1.327526342	0.324194946	4.094839728	4.22E-05	0.002354015	1.387224223	BCL6
ENSG00000114098	1516.646266	0.159578428	0.05587374	2.856054188	0.004289419	0.036754432	1.289140817	ARMC8
ENSG00000114268	915.8371826	1.015298393	0.247208716	4.107049335	4.01E-05	0.002354015	1.326713626	PFKFB4
ENSG00000114316	1583.323213	0.308196105	0.077574589	3.972900283	7.10E-05	0.00299734	1.339255275	USP4
ENSG00000114331	6027.999066	0.35129942	0.130667431	2.688500244	0.007177378	0.04872924	1.370522264	ACAP2
ENSG00000114491	427.9162814	-0.279567622	0.100353671	-2.785823564	0.005339192	0.040257997	1.387224223	UMPS
ENSG00000114503	868.5703498	-0.284668603	0.096025302	-2.964516612	0.003031589	0.028428817	1.387224223	NCBP2
ENSG00000114656	61.61408422	0.756269816	0.236232078	3.201384937	0.001367687	0.035817286	0.430455521	KIAA1257
ENSG00000114767	161.0286643	-0.420087544	0.140203408	-2.996271994	0.002733025	0.042154562	0.653651836	RRP9
ENSG00000114770	706.9049864	0.378605537	0.130706485	2.896608667	0.0037722	0.032675715	1.389782402	ABCC5
ENSG00000115053	4826.830321	-0.635201257	0.227489052	-2.792227805	0.005234649	0.041604024	1.289140817	NCL
ENSG00000115085	1783.753327	-0.41829614	0.14860891	-2.814744689	0.0048816	0.04231873	1.158633589	ZAP70
ENSG00000115145	1004.032052	0.275328534	0.093040814	2.959223188	0.003084156	0.029908361	1.289140817	STAM2
ENSG00000115165	4843.982461	0.212857543	0.071743527	2.966923312	0.00300796	0.031623185	1.158633589	CYTIP
ENSG00000115241	1126.476327	-0.434065441	0.134309519	-3.231829308	0.001230005	0.016427902	1.370522264	PPM1G
ENSG00000115271	5366.439032	1.597701549	0.313826218	5.091039108	3.56E-07	0.000232328	1.289140817	GCA
ENSG00000115306	5839.382021	-0.440832872	0.157711177	-2.795191055	0.005186905	0.043893751	1.158633589	SPTBN1
ENSG00000115539	179.4388941	-0.420635929	0.123197589	-3.414319496	0.000639415	0.017727739	0.633399371	PDCL3
ENSG00000115561	1067.58701	0.356178145	0.083641551	4.258387618	2.06E-05	0.00167755	1.370522264	CHMP3
ENSG00000115594	152.7656994	1.365044106	0.399794703	3.414362664	0.000639314	0.017176962	0.668500187	IL1R1
ENSG00000115607	1870.350321	1.167405674	0.357995547	3.260950264	0.001110395	0.015127148	1.387224223	IL18RAP
ENSG00000115652	635.1193379	-0.383141565	0.110637799	-3.463025896	0.000534137	0.009581631	1.326713626	UXS1
ENSG00000115761	409.163945	-0.35056774	0.115729119	-3.029209436	0.002451946	0.026262214	1.266997273	NOL10
ENSG00000115828	1518.511642	1.476104823	0.364446229	4.050267786	5.12E-05	0.002648717	1.289140817	QPCT
ENSG00000116044	1721.275694	0.329718047	0.103656584	3.180869311	0.001468339	0.018939113	1.326713626	NFE2L2
ENSG00000116199	869.9039056	-0.268872132	0.098597034	-2.726979916	0.006391693	0.044719019	1.389782402	FAM20B
ENSG00000116209	2042.367745	0.352950078	0.106872959	3.302519952	0.000958203	0.013715858	1.370522264	TMEM59
ENSG00000116266	1442.211313	0.368118538	0.106793853	3.447001193	0.000566846	0.009828752	1.339255275	STXBP3
ENSG00000116489	5361.726624	0.462969665	0.115658002	4.002919451	6.26E-05	0.00302736	1.158633589	CAPZA1
ENSG00000116514	376.0876042	0.705513368	0.215376124	3.275726929	0.001053904	0.014327615	1.422218568	RNF19B
ENSG00000116641	344.8698928	-0.459830394	0.143665017	-3.200712352	0.001370883	0.018658474	1.266997273	DOCK7
ENSG00000116701	9228.823893	0.873046209	0.2508694	3.480082495	0.000501259	0.009321873	1.326713626	NCF2
ENSG00000116741	5491.449797	1.43933887	0.301932649	4.767085889	1.87E-06	0.000429017	1.326713626	RGS2
ENSG00000116793	564.6062645	0.573240335	0.201394841	2.846350636	0.004422347	0.035843756	1.387224223	PHTF1
ENSG00000116815	438.8219553	0.692610401	0.176153397	3.931859463	8.43E-05	0.003176501	1.422218568	CD58
ENSG00000116922	176.3785722	-0.412096825	0.110037758	-3.745049255	0.000180358	0.007783387	0.653651836	C1orf109
ENSG00000116984	1438.987213	-0.33833033	0.123347295	-2.742908395	0.006089767	0.043745043	1.370522264	MTR
ENSG00000116991	1333.081576	1.054139184	0.364853444	2.889212648	0.003862078	0.034005787	1.326713626	SIPA1L2
ENSG00000117115	850.2930462	1.215601847	0.399419894	3.043418383	0.002339069	0.024865417	1.326713626	PADI2
ENSG00000117151	1307.266492	0.726939354	0.13010847	5.587179331	2.31E-08	3.30E-05	1.339255275	CTBS
ENSG00000117174	428.3729141	-0.404237202	0.133424987	-3.029696401	0.002447997	0.026262214	1.266997273	ZNHIT6
ENSG00000117298	1879.407755	0.569181251	0.165779743	3.433358261	0.000596154	0.010110306	1.326713626	ECE1
ENSG00000117335	4779.169018	0.408276393	0.134344718	3.039020809	0.002373485	0.024414428	1.387224223	CD46
ENSG00000117395	291.4736671	-0.401982364	0.134084702	-2.997973353	0.002717814	0.027820622	1.290884496	EBNA1BP2
ENSG00000117410	1579.964099	0.694548894	0.188851222	3.677756941	0.000235294	0.006082876	1.339255275	ATP6V0B
ENSG00000117676	2871.681528	0.565047799	0.161743482	3.4934811	0.000476767	0.009033872	1.326713626	RPS6KA1
ENSG00000117859	1555.933206	0.295978606	0.103739109	2.853105356	0.004329427	0.036255864	1.326713626	OSBPL9
ENSG00000117899	613.3769774	-0.233105233	0.079798441	-2.92117527	0.003487136	0.031043084	1.387224223	MESDC2
ENSG00000118197	499.2723931	0.261722871	0.082039735	3.190196448	0.001421761	0.01785772	1.387224223	DDX59
ENSG00000118217	2301.805042	0.371131963	0.105656881	3.512615164	0.00044372	0.009325024	1.158633589	ATF6
ENSG00000118263	922.532905	0.619126065	0.177713211	3.483849403	0.000494258	0.009325024	1.289140817	KLF7
ENSG00000118308	1977.908183	0.309027951	0.109467247	2.823017465	0.004757398	0.037467976	1.387224223	LRMP
ENSG00000118508	497.9038549	0.881395264	0.253013789	3.483585887	0.000494744	0.00939339	1.266997273	RAB32
ENSG00000118518	1025.988146	0.418924831	0.119585226	3.503148728	0.000459793	0.008745429	1.370522264	RNF146
ENSG00000118520	494.9854182	1.616136254	0.578810851	2.792166473	0.005235641	0.039850519	1.387224223	ARG1
ENSG00000118564	8680.078061	0.777349231	0.200127618	3.884267642	0.000102639	0.004007298	1.158633589	FBXL5
ENSG00000118680	2955.776689	0.446697796	0.105027884	4.253135254	2.11E-05	0.001689248	1.370522264	MYL12B
ENSG00000118900	1305.763902	0.543615943	0.142584818	3.812579408	0.000137524	0.004251968	1.387224223	UBN1
ENSG00000118960	265.2052417	0.484776055	0.172642566	2.80797527	0.004985406	0.040281039	1.290884496	HS1BP3
ENSG00000119004	397.6181861	-0.245221608	0.083317149	-2.943230913	0.003248061	0.029143443	1.422218568	CYP20A1
ENSG00000119013	285.3565601	0.609340164	0.189007936	3.223886655	0.001264634	0.017464281	1.290884496	NDUFB3
ENSG00000119314	4328.043169	0.308505772	0.092977469	3.318070239	0.000906417	0.014910731	1.158633589	PTBP3
ENSG00000119321	2648.558486	0.347990327	0.127466488	2.73005347	0.006332405	0.044796797	1.370522264	FKBP15
ENSG00000119401	235.8430249	-0.373743869	0.138683538	-2.694940397	0.007040122	0.0491312	1.326713626	TRIM32
ENSG00000119408	545.9874113	0.64532075	0.189272103	3.409486865	0.000650852	0.010373742	1.387224223	NEK6
ENSG00000119471	796.6659585	0.731751899	0.175592356	4.167333456	3.08E-05	0.002144186	1.266997273	HSDL2
ENSG00000119535	9068.934842	1.257502498	0.263061725	4.780256413	1.75E-06	0.000422468	1.326713626	CSF3R
ENSG00000119673	126.1450053	-0.39571126	0.123220415	-3.211409888	0.001320854	0.026914276	0.653651836	ACOT2
ENSG00000119682	1595.998117	0.306266098	0.103315767	2.964369411	0.003033039	0.028643712	1.370522264	AREL1
ENSG00000119711	260.4948239	-0.402423234	0.105916178	-3.799450097	0.000145018	0.004501767	1.326713626	ALDH6A1
ENSG00000119801	1642.865211	0.411928227	0.117041703	3.519499611	0.000432362	0.008385782	1.387224223	YPEL5
ENSG00000119812	368.3622731	-0.379365436	0.132667865	-2.859512624	0.004242925	0.037275337	1.24867958	FAM98A
ENSG00000119900	3914.202624	0.54917553	0.150912969	3.639021454	0.000273676	0.006408272	1.370522264	OGFRL1
ENSG00000119979	901.4517577	0.643360386	0.121478589	5.296080517	1.18E-07	0.000114278	1.387224223	FAM45A
ENSG00000120063	4255.427004	0.304503308	0.106718066	2.853343577	0.004326182	0.035351922	1.387224223	GNA13
ENSG00000120129	3727.345363	1.448415367	0.328768478	4.405578586	1.06E-05	0.001179096	1.289140817	DUSP1
ENSG00000120159	295.0095741	-0.319855601	0.087087013	-3.672827792	0.000239881	0.006251125	1.266997273	CAAP1
ENSG00000120253	643.8052221	-0.309970879	0.103061322	-3.007635373	0.002632888	0.027540891	1.266997273	NUP43
ENSG00000120265	1085.542869	0.433355619	0.136913941	3.165167964	0.001549935	0.019884646	1.289140817	PCMT1
ENSG00000120306	573.9027299	1.816945483	0.407666098	4.456945254	8.31E-06	0.000967466	1.387224223	CYSTM1
ENSG00000120594	2820.240145	0.686471265	0.232682048	2.950254519	0.003175122	0.029152142	1.387224223	PLXDC2
ENSG00000120696	887.7385246	0.66467805	0.165495899	4.016281082	5.91E-05	0.002737455	1.387224223	KBTBD7
ENSG00000120709	551.4859867	0.791462119	0.201889446	3.920274854	8.84E-05	0.003295365	1.389782402	FAM53C
ENSG00000120742	2704.950677	0.254999683	0.077236546	3.301541792	0.00096155	0.013743651	1.370522264	SERP1
ENSG00000120868	2365.536301	0.461869445	0.16606048	2.78133271	0.005413622	0.041717818	1.326713626	APAF1
ENSG00000121060	4438.849914	0.767032539	0.248047215	3.092284418	0.001986224	0.023221945	1.289140817	TRIM25
ENSG00000121964	528.421257	0.47697086	0.175259726	2.721508651	0.006498468	0.045189183	1.387224223	GTDC1
ENSG00000121966	5130.817757	0.498502526	0.174750865	2.852646971	0.004335676	0.035770478	1.370522264	CXCR4
ENSG00000122042	1024.643032	0.281186961	0.09109912	3.086604578	0.002024567	0.023354976	1.289140817	UBL3
ENSG00000122359	1910.074036	0.38259487	0.116878993	3.273427155	0.001062518	0.016694932	1.158633589	ANXA11
ENSG00000122694	2168.873598	0.66025519	0.15332137	4.3063481	1.66E-05	0.001525958	1.370522264	GLIPR2
ENSG00000122783	561.3731711	0.409046562	0.148949439	2.746210829	0.006028801	0.043153534	1.389782402	C7orf49
ENSG00000122862	15781.58234	1.271179907	0.261193616	4.86681079	1.13E-06	0.000356561	1.326713626	SRGN
ENSG00000122882	552.3292239	-0.204425473	0.071126746	-2.874101292	0.00405179	0.034020851	1.389782402	ECD
ENSG00000123064	338.2306684	-0.539065763	0.126784193	-4.25183732	2.12E-05	0.00171305	1.326713626	DDX54
ENSG00000123297	213.2110508	-0.277515074	0.101541885	-2.733010852	0.006275826	0.047191994	1.24867958	TSFM
ENSG00000123329	1354.438208	0.652703042	0.131039712	4.980956035	6.33E-07	0.000304285	1.326713626	ARHGAP9
ENSG00000123405	3084.586341	0.981938365	0.255068942	3.849697873	0.000118264	0.004328031	1.158633589	NFE2
ENSG00000123505	2216.952325	0.234087205	0.068646026	3.410062011	0.000649481	0.010369	1.387224223	AMD1
ENSG00000123610	969.8903602	1.224049174	0.450503465	2.717069388	0.00658628	0.045537533	1.387224223	TNFAIP6
ENSG00000123636	3297.454071	0.518724483	0.169996158	3.051389443	0.002277849	0.023887737	1.387224223	BAZ2B
ENSG00000123643	378.7520346	0.526053742	0.190471812	2.761845627	0.005747565	0.043153534	1.326713626	SLC36A1
ENSG00000123684	2964.584862	0.521650423	0.146415773	3.562802108	0.000366917	0.007927345	1.289140817	LPGAT1
ENSG00000123700	2500.320425	0.995208339	0.297671199	3.343314172	0.000827841	0.012629444	1.326713626	KCNJ2
ENSG00000123728	885.7879813	0.374229962	0.101077855	3.702393207	0.000213575	0.005782789	1.326713626	RAP2C
ENSG00000123810	108.3339855	0.614170151	0.1874007	3.277309797	0.001048013	0.023339689	0.668500187	B9D2
ENSG00000123992	465.1682854	-0.434458184	0.110207773	-3.942173682	8.07E-05	0.003319743	1.24867958	DNPEP
ENSG00000124107	27.4129426	1.879712306	0.465429087	4.038665305	5.38E-05	0.006251125	0.289140817	SLPI
ENSG00000124126	5437.787921	0.580806967	0.190781817	3.04435179	0.002331823	0.025272546	1.289140817	PREX1
ENSG00000124172	2344.105575	0.283625088	0.102691557	2.761912442	0.005746389	0.042240558	1.370522264	ATP5E
ENSG00000124177	2007.376957	-0.363226781	0.132258908	-2.746331316	0.006026587	0.048466182	1.158633589	CHD6
ENSG00000124181	2106.857793	-0.507582555	0.143040101	-3.548533259	0.000387383	0.007806704	1.387224223	PLCG1
ENSG00000124228	810.0847894	-0.352681891	0.128071018	-2.753799378	0.005890787	0.042510128	1.389782402	DDX27
ENSG00000124383	488.9939764	-0.419629085	0.151792659	-2.764488658	0.005701209	0.04178085	1.387224223	MPHOSPH10
ENSG00000124459	443.897255	-0.230429542	0.080404608	-2.865874836	0.004158586	0.035472289	1.326713626	ZNF45
ENSG00000124541	444.5648599	-0.225207669	0.077623115	-2.901296461	0.003716221	0.03321378	1.326713626	RRP36
ENSG00000124571	513.0095903	-0.278010502	0.101393405	-2.741899254	0.006108507	0.043543319	1.387224223	XPO5
ENSG00000124575	2616.22485	-0.485553594	0.156317971	-3.106191761	0.001895138	0.022521314	1.289140817	HIST1H1D
ENSG00000124588	826.411604	0.848630313	0.220706544	3.845061855	0.000120522	0.004212593	1.24867958	NQO2
ENSG00000124731	927.8451961	1.255984989	0.205680432	6.106487512	1.02E-09	3.53E-06	1.289140817	TREM1
ENSG00000124784	383.2340399	-0.327540399	0.120729702	-2.713005944	0.006667591	0.045191858	1.422218568	RIOK1
ENSG00000125166	465.9122978	-0.513215725	0.176844269	-2.902077228	0.003706971	0.034030119	1.266997273	GOT2
ENSG00000125484	450.6198078	-0.342461401	0.122318522	-2.799750979	0.005114204	0.041738095	1.24867958	GTF3C4
ENSG00000125505	613.3490829	1.067291666	0.247441322	4.313312172	1.61E-05	0.001525958	1.24867958	MBOAT7
ENSG00000125538	799.0377803	0.944467416	0.302945266	3.117617344	0.001823194	0.021535842	1.326713626	IL1B
ENSG00000125630	740.0436555	-0.442045065	0.127136314	-3.47693786	0.000507175	0.009632324	1.24867958	POLR1B
ENSG00000125734	481.6829068	0.40049791	0.146695004	2.730140082	0.006330742	0.045650022	1.326713626	GPR108
ENSG00000125735	546.0684168	0.843173778	0.242598386	3.475595161	0.000509721	0.009581631	1.266997273	TNFSF14
ENSG00000125753	2942.170458	0.696209617	0.171978737	4.048230789	5.16E-05	0.002593394	1.370522264	VASP
ENSG00000125780	19.59079424	2.628060226	0.479168209	5.484629769	4.14E-08	0.000308942	0.07523552	TGM3
ENSG00000125817	732.2798216	-0.301673167	0.107169277	-2.814922111	0.004878906	0.039199664	1.326713626	CENPB
ENSG00000125827	1799.893483	0.530410565	0.172908597	3.067577751	0.002158013	0.023339689	1.387224223	TMX4
ENSG00000125944	3410.27684	-0.403381544	0.138250711	-2.91775385	0.003525625	0.03142841	1.370522264	HNRNPR
ENSG00000126001	1162.804469	-0.340421127	0.09057378	-3.758495323	0.000170938	0.004899311	1.387224223	CEP250
ENSG00000126249	53.97567874	-0.697996265	0.179191522	-3.895252724	9.81E-05	0.006987402	0.430455521	PDCD2L
ENSG00000126262	1468.371411	0.872370312	0.307693706	2.835190635	0.004579835	0.037594279	1.326713626	FFAR2
ENSG00000126602	497.9865323	-0.467863081	0.126780304	-3.690345164	0.00022395	0.006193291	1.24867958	TRAP1
ENSG00000126759	1712.30823	0.598561314	0.207173231	2.8891827	0.003862446	0.034534637	1.289140817	CFP
ENSG00000126822	784.3976312	0.560239313	0.167955138	3.33564856	0.000851007	0.012866242	1.326713626	PLEKHG3
ENSG00000126858	1344.874397	0.429379516	0.138027416	3.110827741	0.001865637	0.022296827	1.289140817	RHOT1
ENSG00000126883	1141.829473	0.536838114	0.142032512	3.779684705	0.000157027	0.004638232	1.387224223	NUP214
ENSG00000127084	1800.984016	0.50565639	0.157750627	3.205416038	0.001348674	0.019494826	1.158633589	FGD3
ENSG00000127152	2547.167075	-0.575862894	0.184193011	-3.126410116	0.001769546	0.021535842	1.289140817	BCL11B
ENSG00000127507	1165.121052	0.994216084	0.245549536	4.04894304	5.14E-05	0.002593394	1.370522264	ADGRE2
ENSG00000127616	654.1588756	-0.480106036	0.118676512	-4.04550173	5.22E-05	0.002593394	1.387224223	SMARCA4
ENSG00000127804	262.4562039	-0.272017144	0.099517537	-2.7333589	0.006269198	0.047175208	1.24867958	METTL16
ENSG00000127884	331.6952931	-0.244591411	0.089409826	-2.735621147	0.006226266	0.046950927	1.24867958	ECHS1
ENSG00000127946	645.2763557	0.914447607	0.302385284	3.024114119	0.002493624	0.026476969	1.266997273	HIP1
ENSG00000127954	4067.651643	1.242408732	0.304081444	4.085776219	4.39E-05	0.002372827	1.370522264	STEAP4
ENSG00000128016	618.818023	0.662675466	0.20420122	3.24520817	0.001173648	0.016818148	1.266997273	ZFP36
ENSG00000128059	371.0432754	-0.448996617	0.139177751	-3.226066038	0.001255044	0.016515381	1.387224223	PPAT
ENSG00000128594	447.0614296	0.890265725	0.2591223	3.435697061	0.000591031	0.010396859	1.24867958	LRRC4
ENSG00000128596	53.67895799	-0.667496275	0.160467388	-4.159700504	3.19E-05	0.004229424	0.326713626	CCDC136
ENSG00000128918	294.8733664	1.015764717	0.34976756	2.904113566	0.003682945	0.03297474	1.326713626	ALDH1A2
ENSG00000128928	316.8380821	-0.306819939	0.110086291	-2.787085798	0.00531844	0.041381358	1.326713626	IVD
ENSG00000129007	141.6555274	0.530597593	0.166505879	3.186659806	0.00143926	0.028226633	0.668500187	CALML4
ENSG00000129204	91.4639547	0.446721995	0.144298535	3.095817955	0.001962708	0.044464469	0.430455521	USP6
ENSG00000129295	72.80865514	1.489950453	0.447013085	3.333124922	0.000858764	0.026708601	0.430455521	LRRC6
ENSG00000129347	457.8002252	-0.44007505	0.125993108	-3.492850184	0.000477895	0.009325024	1.24867958	KRI1
ENSG00000129355	914.3316978	0.884688546	0.210684516	4.199115169	2.68E-05	0.001926271	1.370522264	CDKN2D
ENSG00000129450	861.2757845	0.958410082	0.276327739	3.468381737	0.000523603	0.00968061	1.266997273	SIGLEC9
ENSG00000129562	897.6339737	0.375457642	0.123325274	3.044450105	0.002331061	0.024601088	1.339255275	DAD1
ENSG00000129657	2257.590319	0.606350334	0.170867215	3.548663989	0.000387191	0.007806704	1.387224223	SEC14L1
ENSG00000129932	83.31521879	-0.670610523	0.21072023	-3.182468631	0.001460253	0.027647721	0.698986327	DOHH
ENSG00000130150	1013.621849	0.671346151	0.138136788	4.860009868	1.17E-06	0.000356561	1.370522264	MOSPD2
ENSG00000130204	221.6000572	-0.373860551	0.129496879	-2.887023632	0.00388905	0.035335808	1.24867958	TOMM40
ENSG00000130449	792.9692439	0.401898368	0.109782448	3.660861792	0.000251368	0.006225463	1.387224223	ZSWIM6
ENSG00000130511	187.3536096	-0.562638793	0.147375913	-3.817712015	0.000134695	0.006251125	0.726834726	SSBP4
ENSG00000130544	639.3741189	-0.246572674	0.090829463	-2.714677201	0.00663404	0.045650022	1.389782402	ZNF557
ENSG00000130592	3582.546121	0.43001067	0.155641762	2.762823198	0.00573038	0.041876579	1.387224223	LSP1
ENSG00000130703	1138.521302	0.462400036	0.128967605	3.585396786	0.000336566	0.007458309	1.326713626	OSBPL2
ENSG00000130749	309.2881301	-0.342180137	0.124645815	-2.745219624	0.006047041	0.045650022	1.266997273	ZC3H4
ENSG00000130755	1837.631126	0.761990399	0.133382743	5.712810969	1.11E-08	2.81E-05	1.326713626	GMFG
ENSG00000130764	390.1731617	-0.427244978	0.094845566	-4.50463838	6.65E-06	0.000872037	1.326713626	LRRC47
ENSG00000130775	4121.958955	0.659396846	0.185412999	3.556367951	0.000376017	0.007694698	1.387224223	THEMIS2
ENSG00000130810	240.8554059	-0.536554417	0.130443911	-4.113295983	3.90E-05	0.002354015	1.24867958	PPAN
ENSG00000130816	1627.066185	-0.564823494	0.171846332	-3.286794012	0.001013349	0.014960928	1.289140817	DNMT1
ENSG00000130818	573.9908272	-0.257344545	0.09331481	-2.7578103	0.005818996	0.04343556	1.326713626	ZNF426
ENSG00000130826	671.4857779	-0.393051611	0.127950235	-3.071910041	0.002126938	0.023553487	1.326713626	DKC1
ENSG00000130935	928.8239007	-0.311182854	0.103012659	-3.020821487	0.002520899	0.025979131	1.326713626	NOL11
ENSG00000131042	1113.680956	0.63027997	0.18881752	3.338037534	0.000843724	0.012780567	1.326713626	LILRB2
ENSG00000131116	142.9238864	-0.424196152	0.112735047	-3.762770895	0.000168041	0.007488307	0.653651836	ZNF428
ENSG00000131236	6284.30588	0.500530122	0.173684977	2.881827375	0.003953763	0.034452629	1.326713626	CAP1
ENSG00000131355	212.3347835	1.15090726	0.286674947	4.014676802	5.95E-05	0.002848529	1.266997273	ADGRE3
ENSG00000131389	2925.996364	0.870158389	0.190041564	4.578779359	4.68E-06	0.000726686	1.326713626	SLC6A6
ENSG00000131437	213.1792119	-0.428238503	0.156862903	-2.730017712	0.006333092	0.046999978	1.266997273	KIF3A
ENSG00000131480	42.0145998	0.720097629	0.227028108	3.171843496	0.001514746	0.028643712	0.683535414	AOC2
ENSG00000131669	298.5738492	0.674823897	0.227935027	2.960597615	0.003070428	0.029352783	1.326713626	NINJ1
ENSG00000131724	1049.258749	0.85115742	0.253642499	3.35573661	0.000791539	0.012164673	1.339255275	IL13RA1
ENSG00000131759	480.4091162	0.847383878	0.191756348	4.419065577	9.91E-06	0.001126631	1.326713626	RARA
ENSG00000131844	400.9499058	-0.326790553	0.108470478	-3.012714223	0.002589226	0.027137856	1.266997273	MCCC2
ENSG00000131845	405.6085899	-0.218614798	0.08146572	-2.683518888	0.007285186	0.048831761	1.387224223	ZNF304
ENSG00000131873	1419.166751	0.742794506	0.206954459	3.589168883	0.000331734	0.007216599	1.387224223	CHSY1
ENSG00000131876	321.8253222	-0.471054571	0.161321224	-2.919978907	0.003500551	0.032923089	1.266997273	SNRPA1
ENSG00000132153	656.4018998	-0.416086129	0.095613921	-4.351731675	1.35E-05	0.001420917	1.24867958	DHX30
ENSG00000132155	2239.50877	0.566277694	0.107553803	5.265064352	1.40E-07	0.000123054	1.387224223	RAF1
ENSG00000132305	1148.775185	-0.405582386	0.131477015	-3.084815891	0.002036782	0.023216995	1.326713626	IMMT
ENSG00000132334	2638.311044	0.551738736	0.148637777	3.711968436	0.000205654	0.005578683	1.370522264	PTPRE
ENSG00000132357	432.5734355	0.740292067	0.185486999	3.991072538	6.58E-05	0.002859366	1.387224223	CARD6
ENSG00000132361	187.7149618	-0.41450995	0.139747017	-2.966145239	0.00301558	0.044118547	0.668500187	CLUH
ENSG00000132383	906.643248	-0.405587521	0.145365152	-2.790128954	0.005268705	0.040243152	1.370522264	RPA1
ENSG00000132405	2209.356108	0.694323486	0.187678612	3.699534433	0.000215995	0.006251125	1.158633589	TBC1D14
ENSG00000132475	12110.40275	0.745999917	0.191345104	3.898714428	9.67E-05	0.003539623	1.370522264	H3F3B
ENSG00000132510	479.9247524	0.854679551	0.266439206	3.207784485	0.001337617	0.018544374	1.24867958	KDM6B
ENSG00000132581	583.0398353	0.51036297	0.143538621	3.555579454	0.000377147	0.00825916	1.24867958	SDF2
ENSG00000132589	1110.045707	1.100358682	0.268355198	4.10038148	4.12E-05	0.002354015	1.326713626	FLOT2
ENSG00000132600	411.4682346	-0.369900437	0.114287504	-3.236578129	0.001209721	0.017176962	1.266997273	PRMT7
ENSG00000132694	588.2155533	0.502277966	0.16713844	3.005161265	0.002654401	0.026754323	1.326713626	ARHGEF11
ENSG00000132823	657.2014048	0.589106335	0.136232948	4.324257418	1.53E-05	0.001432557	1.389782402	OSER1
ENSG00000132825	562.2647369	0.630683345	0.200702629	3.142377095	0.001675821	0.019885148	1.387224223	PPP1R3D
ENSG00000132965	2303.227811	1.439769695	0.371537094	3.875170792	0.00010655	0.003726807	1.370522264	ALOX5AP
ENSG00000133048	162.9449319	1.470198069	0.461564126	3.185252028	0.00144628	0.028428817	0.663220577	CHI3L1
ENSG00000133131	111.538218	-0.460084802	0.156107671	-2.947227388	0.003206373	0.045975094	0.663220577	MORC4
ENSG00000133256	81.90235693	-0.406955578	0.139027222	-2.92716472	0.003420677	0.046405938	0.698986327	PDE6B
ENSG00000133318	1400.884534	0.861916815	0.23667969	3.641701645	0.000270842	0.006561914	1.289140817	RTN3
ENSG00000133422	577.3470776	-0.482094137	0.131001791	-3.680057613	0.000233181	0.006251125	1.266997273	MORC2
ENSG00000133794	772.8793535	0.33477712	0.083194027	4.024052352	5.72E-05	0.002737455	1.326713626	ARNTL
ENSG00000133812	1548.808689	0.583700009	0.166880129	3.497720275	0.000469253	0.008776417	1.370522264	SBF2
ENSG00000133961	1766.429132	0.693894133	0.175787271	3.947351412	7.90E-05	0.003463576	1.158633589	NUMB
ENSG00000134014	643.3844894	-0.325582373	0.110095461	-2.957273358	0.003103728	0.02874475	1.389782402	ELP3
ENSG00000134152	456.0834714	0.267423052	0.092042255	2.905437845	0.003667397	0.032923089	1.326713626	KATNBL1
ENSG00000134198	428.2180447	1.214316156	0.192198543	6.318029977	2.65E-10	2.68E-06	1.24867958	TSPAN2
ENSG00000134215	1241.794544	0.490315191	0.134377403	3.648791989	0.000263476	0.006252777	1.387224223	VAV3
ENSG00000134324	890.5208804	-0.360887973	0.120690289	-2.990198938	0.002787958	0.026847944	1.387224223	LPIN1
ENSG00000134684	885.8504182	-0.48505844	0.144846994	-3.34876429	0.000811728	0.012402361	1.326713626	YARS
ENSG00000134686	1024.086655	1.159546658	0.308494478	3.758727431	0.00017078	0.00492519	1.370522264	PHC2
ENSG00000134698	2729.990739	0.730261473	0.195543403	3.734523706	0.000188071	0.005490898	1.289140817	AGO4
ENSG00000134815	581.6966451	0.61094886	0.172453065	3.542696451	0.000396058	0.008213445	1.326713626	DHX34
ENSG00000134827	166.8742454	1.24128831	0.418955667	2.962815422	0.003048393	0.045867723	0.633399371	TCN1
ENSG00000134830	657.0942567	0.83642384	0.18873173	4.431813556	9.34E-06	0.001126631	1.24867958	C5AR2
ENSG00000134851	1122.060236	0.411990031	0.118756243	3.46920735	0.000521996	0.009325024	1.370522264	TMEM165
ENSG00000134954	10088.48365	-0.493229028	0.176564985	-2.793470215	0.005214583	0.039752889	1.387224223	ETS1
ENSG00000134982	2420.757017	0.299362273	0.109703433	2.728832311	0.006355902	0.046628039	1.289140817	APC
ENSG00000134996	2031.649812	0.470079553	0.140036079	3.356846008	0.00078837	0.012193044	1.326713626	OSTF1
ENSG00000135040	334.3349059	-0.339214797	0.114940614	-2.951217896	0.003165235	0.029143443	1.387224223	NAA35
ENSG00000135046	4598.664902	0.471119537	0.174265786	2.703454009	0.006862294	0.048262532	1.326713626	ANXA1
ENSG00000135049	2524.779908	0.592812746	0.169728349	3.492714969	0.000478137	0.008853283	1.370522264	AGTPBP1
ENSG00000135083	230.0816891	1.332302322	0.368040975	3.619983675	0.000294622	0.00710747	1.266997273	CCNJL
ENSG00000135108	614.5269648	-0.361345744	0.085066229	-4.247816626	2.16E-05	0.001695121	1.387224223	FBXO21
ENSG00000135334	406.9719963	0.414291147	0.150487192	2.752999379	0.005905201	0.044992685	1.266997273	AKIRIN2
ENSG00000135365	926.5018372	0.598761389	0.157277596	3.807035482	0.000140643	0.004397196	1.339255275	PHF21A
ENSG00000135372	607.1618813	-0.514209763	0.129094441	-3.983206092	6.80E-05	0.002887725	1.389782402	NAT10
ENSG00000135404	1676.414324	0.697002894	0.247936886	2.811210966	0.004935541	0.040165991	1.289140817	CD63
ENSG00000135426	629.7519297	-0.517746352	0.192300563	-2.69238084	0.007094388	0.047818339	1.387224223	TESPA1
ENSG00000135441	368.3298593	0.550993572	0.160274187	3.437818539	0.000586421	0.010055162	1.326713626	BLOC1S1
ENSG00000135604	1314.613229	0.811570437	0.288512432	2.812947894	0.004908961	0.039145111	1.339255275	STX11
ENSG00000135636	2831.147742	1.148993741	0.324115923	3.545008619	0.0003926	0.008295302	1.289140817	DYSF
ENSG00000135709	1242.652402	0.596403852	0.193859621	3.076472813	0.002094654	0.023151552	1.370522264	KIAA0513
ENSG00000135736	106.2724289	-0.540022631	0.179532477	-3.007938391	0.002630265	0.041002357	0.663220577	CCDC102A
ENSG00000135763	373.4445328	-0.4383473	0.117966026	-3.715877488	0.0002025	0.0056334	1.326713626	URB2
ENSG00000135766	1855.869808	0.804243414	0.184129588	4.367811955	1.25E-05	0.001317564	1.289140817	EGLN1
ENSG00000135801	339.7946117	-0.243050994	0.08367096	-2.90484288	0.003674375	0.031520597	1.422218568	TAF5L
ENSG00000135838	797.4475545	0.82093562	0.191959045	4.276618601	1.90E-05	0.001564247	1.387224223	NPL
ENSG00000135842	7627.757519	1.110444546	0.307352296	3.612937205	0.000302748	0.007529301	1.158633589	FAM129A
ENSG00000135870	3178.682523	0.329848009	0.093939579	3.511278345	0.000445957	0.008745429	1.326713626	RC3H1
ENSG00000135926	1716.805546	0.35887433	0.124563969	2.881044441	0.003963597	0.0338727	1.370522264	TMBIM1
ENSG00000136026	1099.330855	0.97434192	0.289182588	3.369296637	0.000753603	0.011517312	1.387224223	CKAP4
ENSG00000136040	7445.510094	0.916685334	0.260430524	3.519884379	0.000431735	0.008458687	1.370522264	PLXNC1
ENSG00000136045	762.958218	-0.365845736	0.10752144	-3.40253753	0.000667632	0.010517468	1.389782402	PWP1
ENSG00000136156	13004.03706	0.676243893	0.179704109	3.763096441	0.000167822	0.004965999	1.326713626	ITM2B
ENSG00000136161	940.9673075	0.61242978	0.182344745	3.358636855	0.000783279	0.012383901	1.289140817	RCBTB2
ENSG00000136371	213.6459667	0.86032752	0.179766001	4.78581886	1.70E-06	0.000422468	1.326713626	MTHFS
ENSG00000136404	319.6489108	1.029733877	0.233093264	4.417690416	9.98E-06	0.001129276	1.290884496	TM6SF1
ENSG00000136463	156.5235694	-0.301116395	0.082685051	-3.641727123	0.000270815	0.009688222	0.653651836	TACO1
ENSG00000136518	502.4990514	-0.334632134	0.107919271	-3.100763474	0.001930224	0.021535842	1.422218568	ACTL6A
ENSG00000136536	3564.964063	0.370151112	0.085981663	4.305000604	1.67E-05	0.001525958	1.326713626	07-Mar
ENSG00000136630	190.1946178	0.900060159	0.279788338	3.216932357	0.001295691	0.017695914	1.290884496	HLX
ENSG00000136689	994.0226252	1.284835975	0.374206961	3.433490312	0.000595863	0.010110306	1.326713626	IL1RN
ENSG00000136717	852.3556115	-0.339766097	0.11984932	-2.834943882	0.004583374	0.039157684	1.24867958	BIN1
ENSG00000136718	526.7727283	-0.310204813	0.077207163	-4.017824259	5.87E-05	0.002823534	1.266997273	IMP4
ENSG00000136754	2540.286013	0.278288527	0.077785455	3.577642191	0.000346708	0.007392493	1.387224223	ABI1
ENSG00000136810	635.5996066	0.694688854	0.193985615	3.581135925	0.000342104	0.007330661	1.389782402	TXN
ENSG00000136811	517.6650594	-0.427743513	0.157539153	-2.715156873	0.006624438	0.044992685	1.422218568	ODF2
ENSG00000136869	8192.985365	1.244017505	0.273168387	4.554031733	5.26E-06	0.000752403	1.326713626	TLR4
ENSG00000136878	709.3166392	-0.414705419	0.130754192	-3.171641492	0.0015158	0.019863926	1.266997273	USP20
ENSG00000136925	343.2144454	-0.278470793	0.081631994	-3.411294748	0.000646552	0.01099283	1.266997273	TSTD2
ENSG00000137054	272.2584687	-0.412351184	0.128961842	-3.197466606	0.001386405	0.018946676	1.24867958	POLR1E
ENSG00000137078	578.9899834	-0.400284136	0.127633426	-3.136201441	0.001711516	0.021535842	1.24867958	SIT1
ENSG00000137177	1054.268183	0.732525094	0.220928442	3.31566677	0.000914248	0.013578449	1.326713626	KIF13A
ENSG00000137312	1595.540794	0.879260917	0.227528703	3.864395591	0.000111365	0.003855302	1.339255275	FLOT1
ENSG00000137337	228.9248995	-0.423467194	0.143300396	-2.955101352	0.003125664	0.030123922	1.290884496	MDC1
ENSG00000137393	1481.951161	0.983048013	0.261421027	3.760401471	0.000169641	0.004965999	1.326713626	RNF144B
ENSG00000137414	2364.01429	0.735457605	0.217832217	3.376257265	0.000734792	0.011662062	1.326713626	FAM8A1
ENSG00000137449	652.5672653	0.549277978	0.185181351	2.966162496	0.003015411	0.029858776	1.266997273	CPEB2
ENSG00000137462	5526.762821	0.749012031	0.261057341	2.869147555	0.004115797	0.03525619	1.326713626	TLR2
ENSG00000137513	258.2276217	-0.330738094	0.095111318	-3.477378936	0.000506342	0.009632324	1.24867958	NARS2
ENSG00000137574	709.2115734	-0.370423444	0.112727586	-3.286005298	0.001016191	0.014226944	1.387224223	TGS1
ENSG00000137575	7452.944549	0.986851525	0.243541312	4.052090866	5.08E-05	0.002648717	1.289140817	SDCBP
ENSG00000137642	23088.64847	0.850307524	0.275980956	3.081036957	0.00206281	0.022902402	1.370522264	SORL1
ENSG00000137767	2715.957781	0.650714262	0.232727743	2.796032191	0.005173425	0.041394345	1.289140817	SQRDL
ENSG00000137824	251.7196966	-0.42931343	0.117326664	-3.659129278	0.000253074	0.008717613	0.75990644	RMDN3
ENSG00000138185	1659.584563	0.840071649	0.209509818	4.009700631	6.08E-05	0.002744478	1.387224223	ENTPD1
ENSG00000138190	952.5721649	0.677283613	0.143646038	4.714948097	2.42E-06	0.000492729	1.289140817	EXOC6
ENSG00000138231	278.4740852	-0.343958779	0.108057597	-3.183105942	0.001457043	0.019494826	1.24867958	DBR1
ENSG00000138363	245.9939289	-0.621759384	0.164168625	-3.787321626	0.00015228	0.006408272	0.75990644	ATIC
ENSG00000138411	134.8497489	1.414158117	0.363589474	3.889436347	0.000100477	0.005578683	0.668500187	HECW2
ENSG00000138434	2013.307393	0.615074778	0.145815802	4.218162716	2.46E-05	0.001991392	1.158633589	SSFA2
ENSG00000138449	1887.418732	0.855685639	0.265938791	3.217603704	0.001292663	0.017055064	1.370522264	SLC40A1
ENSG00000138459	758.9965207	0.296747675	0.095421979	3.109846154	0.001871848	0.021880239	1.326713626	SLC35A5
ENSG00000138463	336.5504656	0.770284323	0.228818677	3.366352486	0.000761693	0.012383901	1.24867958	DIRC2
ENSG00000138613	508.424092	0.394129401	0.144938206	2.719292657	0.00654217	0.046628039	1.326713626	APH1B
ENSG00000138614	435.1782493	-0.385227128	0.089669013	-4.296100906	1.74E-05	0.001525958	1.422218568	VWA9
ENSG00000138678	635.0975861	1.09650495	0.316009715	3.469845694	0.000520757	0.009645965	1.266997273	GPAT3
ENSG00000138738	261.6052116	1.308221091	0.369886961	3.536813216	0.000404986	0.01142364	0.75990644	PRDM5
ENSG00000138772	1985.264009	1.82009506	0.450133968	4.043451923	5.27E-05	0.002648717	1.326713626	ANXA3
ENSG00000138794	186.6249994	-0.329915718	0.103219062	-3.196267366	0.00139218	0.028551644	0.633399371	CASP6
ENSG00000138964	1608.997952	0.265047577	0.091498653	2.896737486	0.003770651	0.033463342	1.326713626	PARVG
ENSG00000139083	569.1443825	0.435610306	0.14356741	3.034186566	0.002411852	0.024601088	1.387224223	ETV6
ENSG00000139112	473.1970451	0.557483829	0.144970884	3.845488223	0.000120313	0.004178304	1.266997273	GABARAPL1
ENSG00000139132	1623.687343	0.890068887	0.298276819	2.984036407	0.002844729	0.028139112	1.326713626	FGD4
ENSG00000139146	1017.849792	-0.204341312	0.070126449	-2.913897877	0.003569467	0.03142841	1.387224223	FAM60A
ENSG00000139178	623.2915603	0.919002933	0.20703484	4.438880584	9.04E-06	0.001099209	1.266997273	C1RL
ENSG00000139278	2409.639276	0.366001519	0.131413799	2.785107215	0.005351003	0.042038513	1.289140817	GLIPR1
ENSG00000139370	1201.240074	0.484388587	0.140993144	3.435547101	0.000591359	0.010110306	1.326713626	SLC15A4
ENSG00000139436	2016.886042	0.267416446	0.07751002	3.450088728	0.000560402	0.009922791	1.289140817	GIT2
ENSG00000139496	1834.293089	0.337072151	0.110500095	3.050424084	0.002285184	0.023887737	1.387224223	NUP58
ENSG00000139505	1747.922633	0.491394251	0.135464887	3.627465843	0.000286217	0.006537887	1.370522264	MTMR6
ENSG00000139514	340.6546017	-0.429931841	0.127777763	-3.364684355	0.000766313	0.011980328	1.326713626	SLC7A1
ENSG00000139629	382.6987431	-0.380795053	0.128970182	-2.952582119	0.003151282	0.030771989	1.266997273	GALNT6
ENSG00000139641	2492.238314	-0.448694142	0.148862464	-3.014152321	0.002576984	0.026267381	1.326713626	ESYT1
ENSG00000139668	1844.221451	0.289479218	0.095723999	3.024102858	0.002493716	0.026262214	1.289140817	WDFY2
ENSG00000139946	1233.898236	0.440586811	0.138564867	3.179643009	0.001474566	0.018601535	1.370522264	PELI2
ENSG00000140090	637.1886681	0.785735488	0.210247668	3.737190032	0.000186088	0.005339143	1.326713626	SLC24A4
ENSG00000140199	3641.699479	0.527074663	0.136698664	3.855741149	0.00011538	0.003876342	1.370522264	SLC12A6
ENSG00000140265	576.8808575	-0.217697876	0.074690865	-2.914651947	0.003560854	0.033546858	1.24867958	ZSCAN29
ENSG00000140299	3822.189047	0.33821733	0.114167672	2.962461468	0.0030519	0.029788691	1.289140817	BNIP2
ENSG00000140320	226.1357009	-0.378961768	0.124705108	-3.038863232	0.002374726	0.025569459	1.290884496	BAHD1
ENSG00000140332	1119.781433	0.775353086	0.224214998	3.458078599	0.000544043	0.009497979	1.370522264	TLE3
ENSG00000140368	1004.095051	0.453591939	0.11903337	3.810628383	0.000138614	0.004374787	1.339255275	PSTPIP1
ENSG00000140379	965.6105969	1.205053999	0.429260453	2.807279339	0.00499619	0.038636893	1.387224223	BCL2A1
ENSG00000140382	800.9953484	-0.273499899	0.100254267	-2.728062422	0.006370755	0.045834726	1.326713626	HMG20A
ENSG00000140443	1009.910334	0.788572524	0.216298934	3.645753162	0.00026661	0.006296419	1.387224223	IGF1R
ENSG00000140455	1902.265838	0.300360528	0.087325448	3.43955325	0.000582675	0.009829891	1.370522264	USP3
ENSG00000140563	4162.432778	1.046236724	0.25596204	4.087468301	4.36E-05	0.002438482	1.289140817	MCTP2
ENSG00000140678	2071.054668	0.831496407	0.199505637	4.167784029	3.08E-05	0.002014291	1.370522264	ITGAX
ENSG00000140749	2964.073892	0.832890568	0.221451107	3.761058504	0.000169196	0.004892929	1.387224223	IGSF6
ENSG00000140795	41.66784063	1.419382572	0.441635126	3.213925902	0.001309335	0.02581361	0.698986327	MYLK3
ENSG00000140932	286.0378816	2.10170682	0.374300459	5.615026034	1.97E-08	3.30E-05	1.290884496	CMTM2
ENSG00000140961	18.76774048	1.654429386	0.405498443	4.079989489	4.50E-05	0.004890918	0.370522264	OSGIN1
ENSG00000140995	1032.265176	0.553769806	0.172483083	3.210574612	0.001324699	0.017507747	1.339255275	DEF8
ENSG00000141179	466.2497118	0.618548527	0.199140517	3.106090806	0.001895785	0.021535842	1.387224223	PCTP
ENSG00000141298	5311.10092	0.561778286	0.164420856	3.416709406	0.000633829	0.011543158	1.158633589	SSH2
ENSG00000141337	344.165612	0.395638417	0.137951788	2.867947009	0.004131447	0.036255864	1.266997273	ARSG
ENSG00000141385	731.1250998	-0.408441542	0.103026893	-3.964416773	7.36E-05	0.003170705	1.24867958	AFG3L2
ENSG00000141480	1982.780287	0.680177712	0.146376283	4.646775423	3.37E-06	0.000561034	1.387224223	ARRB2
ENSG00000141506	1261.856561	0.369980199	0.128145613	2.887185839	0.003887046	0.034047524	1.326713626	PIK3R5
ENSG00000141526	2315.554793	0.713340491	0.234592712	3.04076152	0.002359807	0.024338148	1.387224223	SLC16A3
ENSG00000141959	1233.435666	-0.282258216	0.102386951	-2.756779178	0.005837376	0.043260637	1.339255275	PFKL
ENSG00000142046	230.542375	1.048033062	0.237124579	4.419757185	9.88E-06	0.001129276	1.290884496	TMEM91
ENSG00000142166	2754.720279	0.435689051	0.14915646	2.921020333	0.003488871	0.034602907	1.158633589	IFNAR1
ENSG00000142207	543.5511027	-0.35090119	0.104664923	-3.352614997	0.00080052	0.011980328	1.387224223	URB1
ENSG00000142230	843.6073538	-0.400699385	0.130967986	-3.059521617	0.002216908	0.023487232	1.389782402	SAE1
ENSG00000142347	4902.991708	0.533637067	0.16186805	3.296741184	0.000978136	0.015776342	1.158633589	MYO1F
ENSG00000142405	1352.747826	1.099289391	0.288005232	3.816907709	0.000135135	0.004229424	1.387224223	NLRP12
ENSG00000142634	1379.567501	0.583925516	0.172577472	3.383555866	0.000715536	0.011484162	1.326713626	EFHD2
ENSG00000142687	985.2243209	0.892790445	0.233592269	3.822003391	0.000132372	0.004178304	1.387224223	KIAA0319L
ENSG00000142864	5147.830487	-0.404185613	0.118945015	-3.398087857	0.000678586	0.012110339	1.158633589	SERBP1
ENSG00000143119	6063.836769	0.4019861	0.142754441	2.815927101	0.00486367	0.038223462	1.370522264	CD53
ENSG00000143207	1765.943889	0.495417481	0.103123526	4.804116952	1.55E-06	0.000422468	1.289140817	RFWD2
ENSG00000143226	11245.14203	1.233991842	0.26249934	4.700933116	2.59E-06	0.000492729	1.387224223	FCGR2A
ENSG00000143337	2420.782539	0.324265166	0.119885308	2.704794862	0.006834658	0.048101664	1.326713626	TOR1AIP1
ENSG00000143376	1102.241973	0.446965605	0.156814703	2.850278679	0.004368094	0.036255864	1.339255275	SNX27
ENSG00000143384	26257.72784	0.501097347	0.155961534	3.212954711	0.00131377	0.017194322	1.370522264	MCL1
ENSG00000143409	537.0659361	0.73381293	0.171645331	4.275169774	1.91E-05	0.001564247	1.389782402	FAM63A
ENSG00000143436	276.5721567	-0.329390136	0.117078978	-2.813401181	0.004902045	0.040032872	1.290884496	MRPL9
ENSG00000143515	1834.426505	-0.349180398	0.120464689	-2.898612043	0.003748184	0.032864898	1.370522264	ATP8B2
ENSG00000143543	1192.889183	0.376860529	0.129779559	2.903851196	0.003686033	0.032923089	1.339255275	JTB
ENSG00000143546	17070.87048	1.548633063	0.424165439	3.65101189	0.000261209	0.006387538	1.326713626	S100A8
ENSG00000143622	1401.221713	0.551193595	0.151807219	3.630878675	0.000282458	0.006764506	1.289140817	RIT1
ENSG00000143624	831.9601292	0.288076022	0.10716723	2.688098046	0.007186029	0.048301202	1.387224223	INTS3
ENSG00000143753	974.0283196	0.44062177	0.141662293	3.110367337	0.001868548	0.021511369	1.387224223	DEGS1
ENSG00000143771	871.4735732	0.563432221	0.18605213	3.028356728	0.002458876	0.02487536	1.389782402	CNIH4
ENSG00000143797	1341.589848	0.835757858	0.254597099	3.282668423	0.001028295	0.014718032	1.339255275	MBOAT2
ENSG00000143799	2697.449117	-0.523378195	0.165474573	-3.162891943	0.001562103	0.019258514	1.370522264	PARP1
ENSG00000143862	211.6968354	0.61532928	0.197148561	3.121145176	0.001801492	0.021742971	1.290884496	ARL8A
ENSG00000143933	5361.034898	0.40168222	0.098248981	4.088411066	4.34E-05	0.002366191	1.370522264	CALM2
ENSG00000144028	3142.770414	-0.353980522	0.121470774	-2.914120899	0.003566917	0.032925069	1.289140817	SNRNP200
ENSG00000144040	283.4755304	0.473025106	0.173784447	2.72190702	0.00649064	0.047866876	1.266997273	SFXN5
ENSG00000144118	1861.226414	0.936558344	0.233148303	4.017006909	5.89E-05	0.002737455	1.387224223	RALB
ENSG00000144199	48.21898898	-0.55268219	0.152359457	-3.627488581	0.000286191	0.016144602	0.326713626	FAHD2B
ENSG00000144228	2086.64202	0.6418852	0.173497561	3.699678517	0.000215873	0.005929165	1.289140817	SPOPL
ENSG00000144655	776.2575062	0.757042524	0.267751805	2.827403998	0.004692708	0.039389934	1.266997273	CSRNP1
ENSG00000144711	2092.122817	0.518688736	0.145288019	3.570072323	0.000356883	0.007529301	1.370522264	IQSEC1
ENSG00000144736	331.8444266	-0.317345587	0.085758432	-3.700459311	0.00021521	0.005648583	1.387224223	SHQ1
ENSG00000144744	1255.027443	0.231722231	0.084421078	2.74483858	0.006054067	0.044179294	1.339255275	UBA3
ENSG00000144802	2020.791038	0.559861602	0.138238169	4.04997842	5.12E-05	0.002648717	1.289140817	NFKBIZ
ENSG00000145041	858.9501429	-0.406583545	0.13596337	-2.990390322	0.002786212	0.028551644	1.266997273	DCAF1
ENSG00000145191	852.9997394	-0.241973251	0.076245248	-3.173617482	0.00150552	0.019885148	1.24867958	EIF2B5
ENSG00000145247	201.081755	-0.465885265	0.163652612	-2.846793946	0.004416194	0.038185432	1.24867958	OCIAD2
ENSG00000145491	119.6514611	1.303963315	0.366981164	3.553215921	0.000380552	0.011848121	0.668500187	ROPN1L
ENSG00000145494	267.8897343	-0.428919481	0.126158624	-3.399842747	0.000674246	0.011484162	1.24867958	NDUFS6
ENSG00000145780	976.8322281	0.438615307	0.128025018	3.426012471	0.000612512	0.010419469	1.289140817	FEM1C
ENSG00000145819	2954.499935	0.623496606	0.184935225	3.371432372	0.000747784	0.011818721	1.326713626	ARHGAP26
ENSG00000145912	349.2901648	-0.355551724	0.10089352	-3.524029339	0.000425037	0.00829743	1.387224223	NHP2
ENSG00000145945	115.2701041	-0.534531119	0.153583076	-3.480403795	0.000500659	0.014535869	0.663220577	FAM50B
ENSG00000146094	746.448865	0.862027724	0.257708089	3.344977362	0.000822893	0.012168058	1.389782402	DOK3
ENSG00000146166	28.86484277	1.258196566	0.390371815	3.223072252	0.001268236	0.040413506	0.326713626	LGSN
ENSG00000146592	1713.314892	1.081576536	0.296055553	3.653289138	0.000258902	0.006251125	1.387224223	CREB5
ENSG00000146826	336.5044181	0.406321518	0.140426771	2.893476189	0.003810032	0.034883686	1.24867958	C7orf43
ENSG00000146828	879.989549	0.587363199	0.16162524	3.634105645	0.000278947	0.006415011	1.387224223	SLC12A9
ENSG00000146909	527.691318	-0.381824642	0.118566629	-3.220338177	0.001280395	0.01678039	1.387224223	NOM1
ENSG00000146963	971.0120395	-0.320085775	0.111534201	-2.869844158	0.004106741	0.035843756	1.289140817	LUC7L2
ENSG00000147130	199.6425049	-0.312521862	0.111996568	-2.79045927	0.005263332	0.042040658	1.266997273	ZMYM3
ENSG00000147224	639.712728	-0.319928802	0.091322273	-3.503294356	0.000459541	0.008703223	1.387224223	PRPS1
ENSG00000147439	403.7670112	0.36616534	0.124919856	2.931202058	0.003376531	0.029829977	1.422218568	BIN3
ENSG00000147459	2486.869048	0.794753476	0.205611955	3.865307712	0.000110949	0.003792666	1.370522264	DOCK5
ENSG00000147601	533.2913668	-0.234879935	0.074059423	-3.171506422	0.001516505	0.018744543	1.389782402	TERF1
ENSG00000147894	2084.759008	0.532097326	0.144262027	3.688408769	0.000225661	0.006076326	1.289140817	C9orf72
ENSG00000148180	853.4797408	0.712603806	0.228526506	3.118254505	0.001819256	0.021535842	1.326713626	GSN
ENSG00000148291	90.92731905	-0.493331539	0.136053857	-3.626001862	0.000287843	0.013278112	0.430455521	SURF2
ENSG00000148296	407.7468288	-0.289405685	0.100461363	-2.88076607	0.0039671	0.034509294	1.326713626	SURF6
ENSG00000148300	354.0380356	-0.378592583	0.103753181	-3.648973254	0.000263291	0.006408272	1.326713626	REXO4
ENSG00000148450	188.7732787	0.780638439	0.262577239	2.972985937	0.00294918	0.041604024	0.726834726	MSRB2
ENSG00000148572	812.7644682	1.121191457	0.224894529	4.985410112	6.18E-07	0.000298606	1.387224223	NRBF2
ENSG00000148606	546.4691278	-0.349165183	0.082054537	-4.255281872	2.09E-05	0.0017503	1.24867958	POLR3A
ENSG00000148660	685.6248874	0.427675514	0.118477693	3.609755588	0.000306486	0.00680529	1.387224223	CAMK2G
ENSG00000148688	269.5412012	-0.266495959	0.080967254	-3.291404203	0.000996886	0.015127148	1.24867958	RPP30
ENSG00000148834	774.5833324	0.485587629	0.137321135	3.536146347	0.00040601	0.0085497	1.266997273	GSTO1
ENSG00000148841	1287.575987	0.609962468	0.190442263	3.202873445	0.001360638	0.017464281	1.387224223	ITPRIP
ENSG00000148843	931.263818	-0.405453143	0.130968082	-3.095816441	0.001962718	0.022132229	1.370522264	PDCD11
ENSG00000148925	729.1875307	0.398809208	0.103756921	3.843687773	0.000121199	0.003974458	1.389782402	BTBD10
ENSG00000148926	842.8706749	1.178059719	0.315397061	3.735163907	0.000187593	0.005541537	1.266997273	ADM
ENSG00000149136	887.4697252	-0.447339383	0.156999847	-2.849298201	0.004381579	0.036601557	1.326713626	SSRP1
ENSG00000149269	1442.126586	0.550317805	0.161489539	3.40776133	0.000654982	0.010396705	1.387224223	PAK1
ENSG00000149357	913.0795633	0.477221832	0.176423574	2.704977696	0.006830898	0.046628029	1.387224223	LAMTOR1
ENSG00000149474	403.4086298	-0.303706016	0.099486046	-3.052749884	0.002267548	0.023858307	1.387224223	KAT14
ENSG00000149480	1898.62787	-0.373868159	0.116478734	-3.20975467	0.001328483	0.017677036	1.326713626	MTA2
ENSG00000149503	169.9622411	-0.75699739	0.204950369	-3.693564415	0.000221132	0.008766265	0.653651836	INCENP
ENSG00000150054	1020.409821	0.443148142	0.133238931	3.325965906	0.000881127	0.012780567	1.387224223	MPP7
ENSG00000150403	589.3991634	0.603023277	0.207726544	2.902966882	0.003696457	0.034020851	1.266997273	TMCO3
ENSG00000150681	1984.924094	0.865788426	0.21180269	4.087712139	4.36E-05	0.002366191	1.370522264	RGS18
ENSG00000150990	232.0738728	-0.406090595	0.118500394	-3.426913449	0.000610484	0.015143752	0.75990644	DHX37
ENSG00000151014	177.9004475	0.343126947	0.115554612	2.969392049	0.002983896	0.044484318	0.653651836	NOCT
ENSG00000151136	289.4837256	-0.444515873	0.161177282	-2.757931317	0.005816842	0.044992685	1.24867958	BTBD11
ENSG00000151151	1128.178932	1.000076454	0.161184826	6.204532285	5.49E-10	2.68E-06	1.370522264	IPMK
ENSG00000151327	412.106873	0.368157936	0.117111892	3.143642636	0.001668591	0.021366195	1.24867958	FAM177A1
ENSG00000151332	143.2849219	-0.362077992	0.122358956	-2.959145811	0.003084931	0.0462174	0.633399371	MBIP
ENSG00000151414	1941.428006	0.376499562	0.08978258	4.193458929	2.75E-05	0.001943207	1.370522264	NEK7
ENSG00000151503	605.9002204	-0.472961231	0.161199929	-2.934003961	0.003346199	0.029982312	1.389782402	NCAPD3
ENSG00000151553	1330.701339	0.480229809	0.16125799	2.978021791	0.002901154	0.027884956	1.370522264	FAM160B1
ENSG00000151611	212.7990501	-0.353720659	0.1111524	-3.1823034	0.001461087	0.019524586	1.24867958	MMAA
ENSG00000151651	1759.921917	0.681913189	0.214907258	3.173057984	0.001508424	0.018858318	1.370522264	ADAM8
ENSG00000151726	19845.49689	1.266166535	0.414357791	3.055732418	0.002245115	0.026262214	1.158633589	ACSL1
ENSG00000151743	225.8022591	0.463466276	0.139176481	3.330061751	0.000868267	0.013068511	1.326713626	AMN1
ENSG00000151883	4780.767794	0.351378909	0.131108128	2.680069611	0.007360685	0.049390677	1.370522264	PARP8
ENSG00000151893	1952.780824	0.447891542	0.109514935	4.089775913	4.32E-05	0.002354015	1.387224223	CACUL1
ENSG00000151948	809.820102	1.129394668	0.261763308	4.314564465	1.60E-05	0.001525958	1.24867958	GLT1D1
ENSG00000152213	647.1125508	0.746841981	0.187562164	3.981837083	6.84E-05	0.002958591	1.326713626	ARL11
ENSG00000152409	574.8688717	-0.342629871	0.116457651	-2.942098413	0.003259963	0.03142841	1.266997273	JMY
ENSG00000152464	182.7831526	-0.322378933	0.104366922	-3.088899506	0.002008994	0.034563963	0.668500187	RPP38
ENSG00000152465	441.8246816	-0.493359147	0.156162294	-3.1592719	0.001581639	0.019821428	1.326713626	NMT2
ENSG00000152804	448.7722454	0.476103381	0.16301952	2.920529898	0.003494367	0.032923089	1.266997273	HHEX
ENSG00000153107	1355.857743	-0.409603341	0.14533437	-2.818351502	0.004827093	0.037721847	1.387224223	ANAPC1
ENSG00000153250	2251.672188	0.358423083	0.104719588	3.422693799	0.000620039	0.010367574	1.326713626	RBMS1
ENSG00000153283	1583.425866	-0.425118762	0.148228806	-2.867990199	0.004130883	0.035335808	1.326713626	CD96
ENSG00000153310	3657.335092	0.510753912	0.124346981	4.107489443	4.00E-05	0.002341442	1.387224223	FAM49B
ENSG00000153317	1333.127115	0.449093893	0.159545701	2.814829164	0.004880317	0.038014744	1.387224223	ASAP1
ENSG00000153560	915.70403	-0.290615843	0.091752461	-3.167390155	0.001538138	0.019059197	1.370522264	UBP1
ENSG00000154310	1094.560685	-0.36902118	0.120776932	-3.055394538	0.002247646	0.024127987	1.339255275	TNIK
ENSG00000154473	1392.2237	-0.23924064	0.077051481	-3.104945405	0.001903141	0.021535842	1.387224223	BUB3
ENSG00000154529	140.899855	2.071905257	0.420566752	4.926459936	8.37E-07	0.000422468	0.653651836	CNTNAP3B
ENSG00000154719	194.6978048	-0.313317722	0.105530342	-2.968982352	0.002987878	0.028876311	1.326713626	MRPL39
ENSG00000154813	370.9125296	0.318837179	0.105237399	3.029694611	0.002448011	0.026262214	1.266997273	DPH3
ENSG00000154845	2032.331729	0.7831806	0.177939642	4.401383477	1.08E-05	0.001129276	1.387224223	PPP4R1
ENSG00000154889	895.0831346	0.41485488	0.13489384	3.075417524	0.002102081	0.023852061	1.289140817	MPPE1
ENSG00000154930	897.2023153	-0.355615248	0.086547484	-4.108903369	3.98E-05	0.002354015	1.289140817	ACSS1
ENSG00000155097	1235.166895	0.545285103	0.171255371	3.184046724	0.001452316	0.018676283	1.339255275	ATP6V1C1
ENSG00000155099	608.0097162	1.011600871	0.211064407	4.792853912	1.64E-06	0.000422468	1.266997273	TMEM55A
ENSG00000155307	1513.824498	0.91395835	0.320483616	2.851809904	0.004347109	0.036196544	1.339255275	SAMSN1
ENSG00000155324	92.52438204	-0.486184885	0.150372558	-3.233202191	0.001224109	0.025477959	0.668500187	GRAMD3
ENSG00000155744	4018.08678	0.880712833	0.20897673	4.214406236	2.50E-05	0.00183252	1.387224223	FAM126B
ENSG00000155858	212.4143903	-0.29091744	0.105561481	-2.755905255	0.005852995	0.044796797	1.266997273	LSM11
ENSG00000155926	8849.460122	0.865817515	0.247818399	3.493758003	0.000476273	0.009645965	1.158633589	SLA
ENSG00000155957	1394.727965	0.376890564	0.122712468	3.071330657	0.00213107	0.023945727	1.289140817	TMBIM4
ENSG00000155966	283.0611821	1.168134815	0.232509103	5.024039068	5.06E-07	0.000292416	1.24867958	AFF2
ENSG00000156026	297.0168012	0.341982441	0.097207252	3.5180754	0.000434689	0.008776417	1.266997273	MCU
ENSG00000156052	2175.26623	0.626615724	0.184596426	3.394517105	0.000687497	0.010815048	1.387224223	GNAQ
ENSG00000156411	345.6046772	0.300905964	0.103702431	2.901628827	0.003712281	0.034399622	1.24867958	C14orf2
ENSG00000156502	361.5786604	-0.274013454	0.08676071	-3.1582666	0.001587103	0.020496819	1.266997273	SUPV3L1
ENSG00000156642	797.4595896	0.539183523	0.151516459	3.55858054	0.000372864	0.007678986	1.387224223	NPTN
ENSG00000156671	1138.907529	0.42767447	0.102869381	4.157451555	3.22E-05	0.002132268	1.339255275	SAMD8
ENSG00000156675	3149.74926	0.642567828	0.15405192	4.171112119	3.03E-05	0.002001959	1.387224223	RAB11FIP1
ENSG00000156697	431.5621853	-0.455582433	0.133385369	-3.41553527	0.000636568	0.010237091	1.387224223	UTP14A
ENSG00000156709	406.3983671	-0.400074418	0.142555417	-2.806448369	0.005009094	0.040905915	1.266997273	AIFM1
ENSG00000156853	232.5931707	-0.306738101	0.104063273	-2.947611502	0.003202392	0.030720784	1.290884496	ZNF689
ENSG00000156875	1410.006585	0.327624085	0.121569399	2.694955221	0.007039809	0.04884326	1.339255275	MFSD14A
ENSG00000157014	1349.385468	-0.336053156	0.081604345	-4.118079217	3.82E-05	0.002297147	1.387224223	TATDN2
ENSG00000157036	194.2358131	-0.306689551	0.110697771	-2.770512431	0.005596816	0.043617214	1.266997273	EXOG
ENSG00000157107	599.7402217	0.797057296	0.230262363	3.461517921	0.000537138	0.009872376	1.24867958	FCHO2
ENSG00000157212	340.0024645	-0.360968771	0.111843934	-3.227432717	0.001249064	0.016164393	1.422218568	PAXIP1
ENSG00000157349	288.230171	-0.383013398	0.124445861	-3.077751199	0.00208569	0.032923089	0.75990644	DDX19B
ENSG00000157350	1268.718235	0.547117653	0.17136967	3.192616594	0.0014099	0.018468396	1.326713626	ST3GAL2
ENSG00000157450	885.7398502	0.279763632	0.086870075	3.220483362	0.001279746	0.017176962	1.339255275	RNF111
ENSG00000157514	3167.299908	0.824403949	0.219395854	3.757609525	0.000171544	0.005123527	1.289140817	TSC22D3
ENSG00000157551	4619.433959	1.241818451	0.335715947	3.699015384	0.000216437	0.005665416	1.387224223	KCNJ15
ENSG00000157557	1227.886722	0.791880794	0.254725421	3.10876233	0.001878728	0.021780211	1.339255275	ETS2
ENSG00000157800	808.8645413	1.147788416	0.231841517	4.950745808	7.39E-07	0.000308942	1.266997273	SLC37A3
ENSG00000158156	116.5131281	0.728246091	0.209114645	3.482520755	0.000496717	0.014608375	0.653651836	XKR8
ENSG00000158417	785.4617346	-0.526630359	0.184921553	-2.847858186	0.004401453	0.037689975	1.266997273	EIF5B
ENSG00000158428	29.07511004	1.030810067	0.308272119	3.343831647	0.000826299	0.033557453	0.289140817	CATIP
ENSG00000158445	74.80539995	1.090308112	0.236258943	4.614886103	3.93E-06	0.000961375	0.668500187	KCNB1
ENSG00000158470	2532.488281	0.996817395	0.296858251	3.357890138	0.000785398	0.012383901	1.289140817	B4GALT5
ENSG00000158526	244.6599808	-0.319515822	0.117228185	-2.725588735	0.006418692	0.045975094	1.326713626	TSR2
ENSG00000158710	4516.7135	0.609998752	0.202293448	3.015415269	0.002566276	0.02669992	1.289140817	TAGLN2
ENSG00000158769	555.1689782	0.66285184	0.206967255	3.202689429	0.001361507	0.017464281	1.387224223	F11R
ENSG00000158825	130.4014253	1.326157875	0.367262261	3.610928798	0.000305102	0.010209152	0.668500187	CDA
ENSG00000158869	3904.216783	1.08364662	0.282297528	3.838668467	0.000123703	0.004009506	1.387224223	FCER1G
ENSG00000159063	317.2473818	-0.281150473	0.098240482	-2.86185966	0.004211633	0.036748927	1.266997273	ALG8
ENSG00000159079	290.6473143	-0.274908336	0.098861389	-2.78074524	0.005423428	0.041717818	1.326713626	C21orf59
ENSG00000159128	2622.055725	0.764535192	0.219312662	3.486051298	0.000490207	0.009325024	1.289140817	IFNGR2
ENSG00000159131	1037.229299	-0.410423743	0.129609478	-3.16661829	0.001542226	0.019085663	1.370522264	GART
ENSG00000159314	1326.201653	0.548549853	0.153543452	3.572603377	0.00035345	0.007750354	1.289140817	ARHGAP27
ENSG00000159339	716.5755021	1.282876025	0.351218823	3.652640297	0.000259558	0.006473704	1.266997273	PADI4
ENSG00000159496	540.9430103	1.164501429	0.306522071	3.799078561	0.000145235	0.004501767	1.326713626	RGL4
ENSG00000159692	1983.537464	-0.254010622	0.094598468	-2.685145205	0.00724983	0.049050821	1.370522264	CTBP1
ENSG00000159840	534.4155549	0.885034764	0.255979963	3.457437664	0.000545338	0.009645965	1.326713626	ZYX
ENSG00000159882	426.5122294	0.519757407	0.174852604	2.972545989	0.00295341	0.028680422	1.326713626	ZNF230
ENSG00000160049	623.8328261	-0.208695728	0.067990697	-3.069474746	0.002144355	0.024418335	1.24867958	DFFA
ENSG00000160050	117.1070377	-0.456315782	0.141918554	-3.21533563	0.001302921	0.026299025	0.668500187	CCDC28B
ENSG00000160055	110.4737171	0.417504373	0.141346944	2.953755925	0.003139322	0.045834726	0.653651836	TMEM234
ENSG00000160194	459.438298	-0.352085344	0.100321939	-3.509554816	0.000448858	0.008766265	1.326713626	NDUFV3
ENSG00000160199	275.5750906	0.414386937	0.106518133	3.890294773	0.000100123	0.003769713	1.24867958	PKNOX1
ENSG00000160200	77.8365288	1.602445362	0.485866793	3.298116656	0.000973357	0.021721141	0.698986327	CBS
ENSG00000160208	478.4891479	-0.537406711	0.143196417	-3.752934059	0.000174777	0.005086858	1.326713626	RRP1B
ENSG00000160294	1321.529359	-0.306238447	0.081250688	-3.769056662	0.000163866	0.004965999	1.289140817	MCM3AP
ENSG00000160299	1117.734482	-0.439932081	0.124161263	-3.543231361	0.000395256	0.00829743	1.289140817	PCNT
ENSG00000160570	804.1695007	0.556609424	0.20260473	2.747267671	0.006009407	0.04552426	1.266997273	DEDD2
ENSG00000160588	964.5791862	0.940244534	0.188073044	4.999358308	5.75E-07	0.000292416	1.387224223	MPZL3
ENSG00000160593	7556.171217	0.79496308	0.192762034	4.124064598	3.72E-05	0.00228885	1.370522264	JAML
ENSG00000160654	1016.090313	-0.595087202	0.172700363	-3.445778528	0.000569417	0.009698503	1.370522264	CD3G
ENSG00000160712	3906.933718	0.643635363	0.184666674	3.485389902	0.00049142	0.008938906	1.387224223	IL6R
ENSG00000160746	208.4559834	0.759173274	0.2131951	3.560932101	0.000369541	0.007927345	1.290884496	ANO10
ENSG00000160785	544.9442187	0.55898765	0.153511453	3.641341656	0.000271221	0.006358495	1.389782402	SLC25A44
ENSG00000160796	1743.13179	0.704104892	0.212255739	3.317247845	0.000909089	0.013540069	1.326713626	NBEAL2
ENSG00000160883	3710.246497	1.043016061	0.271634943	3.839771311	0.000123149	0.004131992	1.326713626	HK3
ENSG00000160991	1565.454358	0.478301756	0.168846402	2.832762508	0.004614766	0.037102432	1.370522264	ORAI2
ENSG00000161405	3797.125683	-0.450603626	0.155559303	-2.896667812	0.003771489	0.034030119	1.289140817	IKZF3
ENSG00000161533	2158.194126	0.700033159	0.211339183	3.312368063	0.000925097	0.013699298	1.326713626	ACOX1
ENSG00000161618	537.215424	-0.426505946	0.153005476	-2.787520802	0.005311304	0.042609629	1.24867958	ALDH16A1
ENSG00000161921	175.3525177	0.921569417	0.30153988	3.056210735	0.002241537	0.037175661	0.663220577	CXCL16
ENSG00000162408	600.7920502	-0.355596141	0.112034597	-3.173985087	0.001503614	0.018658474	1.389782402	NOL9
ENSG00000162413	514.1325434	0.586434511	0.191314409	3.06529191	0.002174576	0.023339689	1.387224223	KLHL21
ENSG00000162419	444.9729442	-0.218261759	0.07889865	-2.766356071	0.00566866	0.041717818	1.387224223	GMEB1
ENSG00000162444	100.5060771	0.966863133	0.238508813	4.053783684	5.04E-05	0.003673099	0.668500187	RBP7
ENSG00000162521	1992.833163	-0.274806519	0.084518682	-3.251429294	0.001148263	0.016061995	1.326713626	RBBP4
ENSG00000162551	1514.231563	1.412955816	0.492497936	2.868957845	0.004118267	0.035036134	1.339255275	ALPL
ENSG00000162702	1281.369276	0.401369377	0.142885466	2.809028717	0.004969121	0.039664862	1.326713626	ZNF281
ENSG00000162704	5976.230544	0.504560062	0.135390014	3.726715485	0.000193991	0.005929165	1.158633589	ARPC5
ENSG00000162747	34203.19477	1.715952206	0.345666488	4.964184458	6.90E-07	0.000308942	1.326713626	FCGR3B
ENSG00000162924	2333.626906	0.267644737	0.088734779	3.016232639	0.002559368	0.025617171	1.387224223	REL
ENSG00000163026	273.5616175	-0.317638297	0.103150194	-3.079376646	0.002074343	0.023339689	1.326713626	WDCP
ENSG00000163041	8453.775956	0.937454019	0.185314724	5.058713072	4.22E-07	0.000258068	1.289140817	H3F3A
ENSG00000163050	482.3384582	-0.320012005	0.115830845	-2.762752908	0.005731614	0.041876579	1.387224223	COQ8A
ENSG00000163131	21220.26485	0.534670373	0.198723471	2.690524535	0.007133979	0.048468248	1.370522264	CTSS
ENSG00000163161	700.6303239	-0.216175087	0.071367841	-3.029026567	0.002453431	0.026476969	1.24867958	ERCC3
ENSG00000163162	6924.918319	0.865655142	0.236559086	3.659361201	0.000252845	0.006752931	1.158633589	RNF149
ENSG00000163171	2651.244592	0.707557909	0.218190772	3.242840672	0.001183444	0.017820204	1.158633589	CDC42EP3
ENSG00000163191	1002.369993	1.02219888	0.28146069	3.63176428	0.00028149	0.006442828	1.387224223	S100A11
ENSG00000163220	59402.96911	1.442780153	0.369577208	3.903866697	9.47E-05	0.003463576	1.387224223	S100A9
ENSG00000163221	3015.735985	1.675995208	0.581059242	2.884379229	0.003921862	0.037175661	1.158633589	S100A12
ENSG00000163235	432.1473471	1.42987327	0.362997683	3.939069964	8.18E-05	0.003319743	1.266997273	TGFA
ENSG00000163393	632.4887616	0.809165095	0.261282242	3.096900462	0.001955555	0.023339689	1.24867958	SLC22A15
ENSG00000163399	2260.946179	-0.47199794	0.15252686	-3.094523413	0.001971294	0.023151552	1.289140817	ATP1A1
ENSG00000163412	2960.721444	0.608482108	0.175242177	3.4722355	0.000516143	0.009232138	1.387224223	EIF4E3
ENSG00000163421	1448.350179	1.830200683	0.435511359	4.202417793	2.64E-05	0.001943207	1.326713626	PROK2
ENSG00000163464	5789.340053	1.439535765	0.352434777	4.084545168	4.42E-05	0.002438482	1.289140817	CXCR1
ENSG00000163466	6936.939699	0.323499161	0.091574389	3.53263793	0.000411436	0.008943684	1.158633589	ARPC2
ENSG00000163513	5027.964083	0.310593356	0.111765287	2.778978748	0.005453009	0.042454819	1.289140817	TGFBR2
ENSG00000163563	15292.03024	0.995101211	0.236289358	4.211367023	2.54E-05	0.002001959	1.158633589	MNDA
ENSG00000163599	219.1337361	-0.73276813	0.263571408	-2.780150303	0.005433374	0.043219432	1.24867958	CTLA4
ENSG00000163625	4437.588723	1.168650824	0.299742554	3.898848551	9.67E-05	0.003509549	1.387224223	WDFY3
ENSG00000163646	41.46239303	1.736883026	0.500071513	3.473269287	0.000514159	0.021670473	0.370522264	CLRN1
ENSG00000163694	1316.127407	0.752841728	0.270849684	2.779555497	0.005443335	0.041742119	1.326713626	RBM47
ENSG00000163754	851.5906921	0.947103346	0.3331865	2.842562184	0.00447525	0.037138291	1.326713626	GYG1
ENSG00000163803	327.1603952	1.269270788	0.413266401	3.071313769	0.002131191	0.024130823	1.266997273	PLB1
ENSG00000163811	990.2859955	-0.382654286	0.125950895	-3.038122795	0.002380569	0.024939427	1.339255275	WDR43
ENSG00000163823	2065.788282	0.916153318	0.315357699	2.90512431	0.003671073	0.035770965	1.158633589	CCR1
ENSG00000163931	5189.649076	0.628550639	0.207078619	3.035323697	0.002402777	0.024558809	1.387224223	TKT
ENSG00000163932	959.834494	0.515865851	0.191491852	2.69393107	0.007061477	0.047629743	1.387224223	PRKCD
ENSG00000163993	501.4551077	2.508691436	0.513382496	4.886593244	1.03E-06	0.000356561	1.326713626	S100P
ENSG00000164047	160.5061648	1.53746392	0.378791843	4.058862269	4.93E-05	0.003623567	0.668500187	CAMP
ENSG00000164091	3255.310012	-0.253239723	0.085484075	-2.962419866	0.003052312	0.029788691	1.289140817	WDR82
ENSG00000164096	2043.470056	0.617998161	0.156918411	3.938340667	8.20E-05	0.003262304	1.326713626	C4orf3
ENSG00000164144	695.8861148	0.457512095	0.139986515	3.268258332	0.001082115	0.01486148	1.389782402	ARFIP1
ENSG00000164151	1196.794593	-0.342892221	0.113044407	-3.03325242	0.002419331	0.025817158	1.289140817	ICE1
ENSG00000164338	332.0679417	-0.37464787	0.121323494	-3.088007589	0.002015033	0.023073253	1.326713626	UTP15
ENSG00000164366	252.0822445	-0.2251848	0.079421834	-2.835300921	0.004578254	0.039145111	1.24867958	CCDC127
ENSG00000164466	686.9741161	-0.38826518	0.129772988	-2.991879786	0.002772654	0.028662874	1.24867958	SFXN1
ENSG00000164506	2004.572533	0.445132905	0.147688438	3.013999681	0.002578281	0.025826567	1.370522264	STXBP5
ENSG00000164603	480.5634039	0.396005153	0.111067918	3.56543239	0.000363257	0.007750354	1.326713626	BMT2
ENSG00000164649	1114.653129	-0.357318034	0.130061507	-2.747300428	0.006008807	0.04343556	1.370522264	CDCA7L
ENSG00000164713	431.353384	0.768320102	0.208618257	3.682899631	0.000230596	0.006051656	1.326713626	BRI3
ENSG00000164808	889.9812144	0.333172427	0.100368444	3.319493809	0.000901808	0.013010421	1.387224223	SPIDR
ENSG00000164823	781.5943078	0.617143234	0.149721135	4.121951346	3.76E-05	0.002354015	1.24867958	OSGIN2
ENSG00000164916	605.2858576	-0.358604702	0.121297049	-2.956417372	0.003112356	0.0304763	1.266997273	FOXK1
ENSG00000164938	2356.45571	0.55002161	0.182593605	3.012272031	0.002593001	0.02581361	1.387224223	TP53INP1
ENSG00000164983	930.1622916	0.267825825	0.094572256	2.831970344	0.004626214	0.037739858	1.326713626	TMEM65
ENSG00000165006	687.5887701	0.507973256	0.170894861	2.97243142	0.002954512	0.029788691	1.24867958	UBAP1
ENSG00000165030	680.1893057	1.239578848	0.268124579	4.623145147	3.78E-06	0.000598477	1.387224223	NFIL3
ENSG00000165060	95.04728977	-0.586010118	0.155966335	-3.757285935	0.000171766	0.009530571	0.430455521	FXN
ENSG00000165071	1668.830476	0.931134809	0.183427809	5.076301205	3.85E-07	0.000232328	1.387224223	TMEM71
ENSG00000165490	186.8715728	0.571539181	0.186400715	3.066185556	0.002168087	0.037467976	0.633399371	DDIAS
ENSG00000165632	218.169014	-0.31645708	0.114161828	-2.77200431	0.00557123	0.042241765	1.326713626	TAF3
ENSG00000165675	279.2756036	-0.32429799	0.113691655	-2.852434423	0.004338576	0.037094845	1.290884496	ENOX2
ENSG00000165733	922.8417217	-0.460839781	0.171333547	-2.689722997	0.007151135	0.04952901	1.326713626	BMS1
ENSG00000165801	743.7597193	1.117497742	0.237083983	4.713510067	2.43E-06	0.000495184	1.266997273	ARHGEF40
ENSG00000165879	702.0374406	0.842811904	0.235952906	3.571949659	0.000354334	0.007806704	1.266997273	FRAT1
ENSG00000165943	487.7043633	-0.357453481	0.102644445	-3.482443514	0.00049686	0.009416653	1.266997273	MOAP1
ENSG00000165959	657.6159481	0.657407463	0.216024175	3.043212463	0.00234067	0.02581361	1.24867958	CLMN
ENSG00000166128	4291.350594	0.49336412	0.117545028	4.197235126	2.70E-05	0.001943207	1.326713626	RAB8B
ENSG00000166170	848.7315262	-0.233568791	0.076687356	-3.045727512	0.002321181	0.024081583	1.387224223	BAG5
ENSG00000166197	766.0104517	-0.644751489	0.182545815	-3.53199819	0.000412432	0.008694731	1.24867958	NOLC1
ENSG00000166289	225.6314193	-0.630503548	0.221354061	-2.848393852	0.004394051	0.037657079	1.266997273	PLEKHF1
ENSG00000166326	1703.650035	-0.338896802	0.126441779	-2.680259674	0.007356507	0.0491312	1.387224223	TRIM44
ENSG00000166439	2551.522552	0.288858045	0.098995768	2.91788276	0.003524168	0.034833495	1.158633589	RNF169
ENSG00000166503	440.4670255	0.511401084	0.172924798	2.95736118	0.003102844	0.028428817	1.422218568	RP11-382A20.3
ENSG00000166523	1120.890255	1.196602532	0.384422011	3.112731577	0.001853645	0.021639879	1.339255275	CLEC4E
ENSG00000166526	468.5684267	-0.230534829	0.075742487	-3.043665949	0.002337145	0.02581361	1.24867958	ZNF3
ENSG00000166527	630.0920048	1.31149155	0.370522338	3.539574856	0.000400772	0.0085497	1.24867958	CLEC4D
ENSG00000166548	374.8121344	0.539906802	0.190396361	2.835699162	0.00457255	0.036049277	1.422218568	TK2
ENSG00000166579	1099.873006	0.600175088	0.139765673	4.294152306	1.75E-05	0.001525958	1.370522264	NDEL1
ENSG00000166710	76574.26248	0.56736203	0.17974175	3.156540033	0.00159653	0.019494826	1.370522264	B2M
ENSG00000166734	1461.045789	0.370417709	0.115894681	3.196157969	0.001392708	0.017775332	1.370522264	CASC4
ENSG00000166825	732.7187399	1.384516124	0.350348645	3.951823825	7.76E-05	0.003158415	1.326713626	ANPEP
ENSG00000166900	1297.885246	1.073110961	0.23989368	4.473277342	7.70E-06	0.000961375	1.326713626	STX3
ENSG00000166912	1503.392331	0.384361798	0.091582013	4.196913613	2.71E-05	0.001943207	1.326713626	MTMR10
ENSG00000166938	574.7032547	-0.356523903	0.120791431	-2.951566192	0.003161668	0.029139404	1.387224223	DIS3L
ENSG00000166946	2664.968369	0.497961801	0.176218307	2.825823315	0.004715927	0.037275337	1.387224223	CCNDBP1
ENSG00000167065	218.1859154	0.488352968	0.132664545	3.681111391	0.00023222	0.006251125	1.266997273	DUSP18
ENSG00000167080	115.1615101	0.589160906	0.188192148	3.130634906	0.001744289	0.032923089	0.633399371	B4GALNT2
ENSG00000167193	979.2058465	0.41947655	0.120449437	3.48259452	0.00049658	0.009333317	1.289140817	CRK
ENSG00000167508	188.9068625	-0.296054691	0.100488536	-2.946153881	0.003217523	0.045867723	0.668500187	MVD
ENSG00000167536	348.2988779	1.131076636	0.253726666	4.457854793	8.28E-06	0.000995318	1.326713626	DHRS13
ENSG00000167552	2982.915651	0.963046046	0.195839202	4.917534578	8.76E-07	0.000356561	1.158633589	TUBA1A
ENSG00000167670	166.0109304	-0.556000363	0.188699469	-2.946486097	0.003214069	0.046019568	0.663220577	CHAF1A
ENSG00000167676	91.07567324	1.060892882	0.283696967	3.739528464	0.000184366	0.007689397	0.683535414	PLIN4
ENSG00000167699	568.429188	-0.280506434	0.096234116	-2.91483359	0.003558782	0.033276339	1.266997273	GLOD4
ENSG00000167721	615.6591143	-0.402108773	0.14291518	-2.813618349	0.004898735	0.040685795	1.24867958	TSR1
ENSG00000167962	140.7985974	-0.439817426	0.145530319	-3.022170426	0.002509692	0.03992373	0.663220577	ZNF598
ENSG00000167969	156.9284084	-0.334425921	0.109926922	-3.042256758	0.002348115	0.039391186	0.633399371	ECI1
ENSG00000167984	1509.8545	-0.411780896	0.101968232	-4.038325354	5.38E-05	0.002648717	1.370522264	NLRC3
ENSG00000167995	659.4557857	0.932683684	0.187917717	4.963255709	6.93E-07	0.000308942	1.24867958	BEST1
ENSG00000167996	2817.39231	0.583056856	0.217492809	2.680809816	0.007344424	0.049315413	1.370522264	FTH1
ENSG00000168010	2388.79641	0.615887984	0.147697142	4.169938402	3.05E-05	0.002001959	1.387224223	ATG16L2
ENSG00000168214	2099.994862	0.599756581	0.171686181	3.493330552	0.000477036	0.008776417	1.387224223	RBPJ
ENSG00000168216	676.1145932	0.277995547	0.088638008	3.136301848	0.00171093	0.021535842	1.266997273	LMBRD1
ENSG00000168280	49.80153183	-0.886488574	0.276791186	-3.202734116	0.001361296	0.042128416	0.326713626	KIF5C
ENSG00000168288	1524.050068	0.483281804	0.141423245	3.417272757	0.000632519	0.010209152	1.387224223	MMADHC
ENSG00000168297	649.8376498	0.397389639	0.140247404	2.833490154	0.004604273	0.036742649	1.387224223	PXK
ENSG00000168434	216.9275292	-0.280767737	0.086690661	-3.238731081	0.001200627	0.017112008	1.266997273	COG7
ENSG00000168461	2648.426519	0.964961061	0.246690487	3.911626556	9.17E-05	0.003746263	1.158633589	RAB31
ENSG00000168495	262.1468465	-0.324367341	0.104679419	-3.098673498	0.001943891	0.022902402	1.290884496	POLR3D
ENSG00000168769	4783.719739	0.715716367	0.152734663	4.686011358	2.79E-06	0.000536203	1.289140817	TET2
ENSG00000168827	842.5447223	-0.310486638	0.10498416	-2.957461756	0.003101832	0.02958132	1.326713626	GFM1
ENSG00000168872	525.4751801	-0.239060627	0.077653873	-3.078540943	0.002080169	0.022841771	1.389782402	DDX19A
ENSG00000168924	525.7953902	-0.339753234	0.085514015	-3.973070767	7.10E-05	0.002958591	1.389782402	LETM1
ENSG00000169016	144.9101624	-0.298681078	0.093192046	-3.205006106	0.001350596	0.028010451	0.633399371	E2F6
ENSG00000169084	236.8326322	0.509482494	0.166479577	3.06033031	0.00221093	0.024076943	1.326713626	DHRSX
ENSG00000169180	4818.683735	0.867755567	0.192099493	4.517219451	6.27E-06	0.000855131	1.326713626	XPO6
ENSG00000169193	201.6622834	0.508284611	0.139178172	3.65204259	0.000260163	0.006473704	1.266997273	CCDC126
ENSG00000169220	827.4082393	0.531267129	0.155658478	3.413030464	0.000642448	0.010271786	1.389782402	RGS14
ENSG00000169230	1448.582562	0.449141772	0.124686006	3.602182676	0.000315556	0.007210245	1.326713626	PRELID1
ENSG00000169403	2046.962292	0.821653474	0.236393131	3.475792501	0.000509346	0.009232138	1.370522264	PTAFR
ENSG00000169432	210.3583999	1.084942128	0.315076989	3.443419119	0.000574408	0.009916538	1.326713626	SCN9A
ENSG00000169641	590.9717049	-0.283913206	0.098178594	-2.891803539	0.003830374	0.032923089	1.387224223	LUZP1
ENSG00000169683	169.1823421	-0.554529037	0.12362376	-4.485618604	7.27E-06	0.001478808	0.633399371	LRRC45
ENSG00000169714	4087.732599	0.253551281	0.070979415	3.572180497	0.000354021	0.007466028	1.387224223	CNBP
ENSG00000169727	477.0638065	-0.298731599	0.103033419	-2.899366054	0.003739181	0.033330493	1.326713626	GPS1
ENSG00000169813	3393.796522	-0.373989817	0.124662468	-3.00001937	0.002699624	0.029508283	1.158633589	HNRNPF
ENSG00000169891	572.8842459	1.000974648	0.290354314	3.447424755	0.000565958	0.010172584	1.24867958	REPS2
ENSG00000169896	2557.309927	0.895031197	0.324239046	2.760405346	0.005772968	0.043893751	1.289140817	ITGAM
ENSG00000169967	4576.48385	0.377091954	0.12652469	2.980382356	0.002878888	0.028404105	1.326713626	MAP3K2
ENSG00000169991	429.3291454	-0.408623021	0.142382756	-2.869891218	0.00410613	0.036196544	1.266997273	IFFO2
ENSG00000170004	3322.473871	-0.438613681	0.139802835	-3.137373298	0.001704689	0.020767581	1.326713626	CHD3
ENSG00000170006	5013.37373	0.561607109	0.149375381	3.759703274	0.000170115	0.004920534	1.370522264	TMEM154
ENSG00000170190	105.9890628	0.763976209	0.185750652	4.112912667	3.91E-05	0.003190712	0.653651836	SLC16A5
ENSG00000170291	207.4689031	-0.277786071	0.091279264	-3.043254933	0.00234034	0.02581361	1.24867958	ELP5
ENSG00000170345	945.6811625	1.380225478	0.326690382	4.224873318	2.39E-05	0.00182588	1.339255275	FOS
ENSG00000170445	709.8117001	-0.307352243	0.104196799	-2.949728251	0.003180535	0.031316124	1.24867958	HARS
ENSG00000170525	1493.570413	1.09748632	0.32600336	3.366487753	0.00076132	0.012164673	1.289140817	PFKFB3
ENSG00000170571	4237.904188	0.421503653	0.142392562	2.960152179	0.003074871	0.029896562	1.289140817	EMB
ENSG00000170604	192.3261841	-0.45671479	0.136826083	-3.337921985	0.000844074	0.012780567	1.326713626	IRF2BP1
ENSG00000170734	476.3954741	-0.24347058	0.085392112	-2.851206926	0.004355362	0.036442834	1.326713626	POLH
ENSG00000170832	3282.386557	0.55234489	0.156810141	3.522379913	0.000427691	0.008311879	1.387224223	USP32
ENSG00000170837	338.3915893	1.446174292	0.352809181	4.099026805	4.15E-05	0.002354015	1.326713626	GPR27
ENSG00000170852	1918.744896	0.31404857	0.110609138	2.83926423	0.00452177	0.037340246	1.326713626	KBTBD2
ENSG00000170871	2029.743571	0.464001361	0.109469057	4.238653123	2.25E-05	0.001760463	1.326713626	KIAA0232
ENSG00000170876	1489.786545	0.451041534	0.134807853	3.345810532	0.000820424	0.012264422	1.370522264	TMEM43
ENSG00000170892	785.9002382	1.055979701	0.225801421	4.676585728	2.92E-06	0.000560863	1.266997273	TSEN34
ENSG00000170909	223.0608556	0.853051718	0.25980977	3.283370439	0.001025738	0.014799039	1.326713626	OSCAR
ENSG00000170915	409.5441938	-0.485927822	0.164504249	-2.953892231	0.003137936	0.029788691	1.326713626	PAQR8
ENSG00000170956	275.2340895	1.008886833	0.311552772	3.238253435	0.001202639	0.0168918	1.290884496	CEACAM3
ENSG00000171049	3530.385257	0.939374829	0.3124004	3.006957825	0.002638764	0.02669992	1.326713626	FPR2
ENSG00000171051	8642.170695	1.367042296	0.325268022	4.202817996	2.64E-05	0.001943207	1.289140817	FPR1
ENSG00000171223	1829.454803	0.720506088	0.236492007	3.046640334	0.002314144	0.024076943	1.387224223	JUNB
ENSG00000171236	982.1270229	1.708448688	0.432391362	3.951162855	7.78E-05	0.00309084	1.370522264	LRG1
ENSG00000171302	493.4378361	0.438367447	0.156539935	2.80035536	0.005104638	0.041717818	1.24867958	CANT1
ENSG00000171310	1476.039953	0.321587811	0.112525804	2.857902816	0.00426451	0.035036134	1.387224223	CHST11
ENSG00000171488	1832.441304	-0.324280154	0.103356624	-3.137487878	0.001704023	0.022521314	1.158633589	LRRC8C
ENSG00000171490	1370.136783	-0.32063267	0.10889444	-2.944435626	0.003235442	0.029788691	1.370522264	RSL1D1
ENSG00000171700	835.4004315	0.583674854	0.177342594	3.291227676	0.000997511	0.014963234	1.266997273	RGS19
ENSG00000171777	292.6246002	0.980110653	0.242862761	4.035656391	5.44E-05	0.002737455	1.266997273	RASGRP4
ENSG00000171792	247.8903935	-0.343294322	0.111154139	-3.088452906	0.002012016	0.023621451	1.24867958	RHNO1
ENSG00000171793	376.0735611	-0.444849818	0.14680661	-3.03017567	0.002444115	0.024418335	1.422218568	CTPS1
ENSG00000171824	867.978038	-0.356192232	0.121720354	-2.926316108	0.003430022	0.031520597	1.326713626	EXOSC10
ENSG00000171862	9685.37533	0.742254305	0.179591621	4.133011903	3.58E-05	0.002297147	1.289140817	PTEN
ENSG00000171865	197.9707026	-0.362540011	0.110478624	-3.281539882	0.001032419	0.015127148	1.290884496	RNASEH1
ENSG00000171960	220.3713655	-0.33839219	0.110598966	-3.059632482	0.002216087	0.02492642	1.24867958	PPIH
ENSG00000171988	5717.264738	0.414617484	0.130320799	3.181514277	0.001465073	0.018532756	1.370522264	JMJD1C
ENSG00000172007	630.6230198	0.820424488	0.179676531	4.566119379	4.97E-06	0.000748916	1.326713626	RAB33B
ENSG00000172009	172.4377897	-0.497826932	0.154953499	-3.2127505	0.001314704	0.025272546	0.726834726	THOP1
ENSG00000172116	814.4811471	-0.531442711	0.193305202	-2.749241651	0.005973333	0.042945091	1.389782402	CD8B
ENSG00000172197	324.174882	0.440966802	0.131720059	3.347757403	0.000814683	0.012124662	1.387224223	MBOAT1
ENSG00000172216	1160.955477	0.833160839	0.264739528	3.147096488	0.001649005	0.019884646	1.370522264	CEBPB
ENSG00000172243	2028.740548	0.62068606	0.207653469	2.989047387	0.002798487	0.027845338	1.326713626	CLEC7A
ENSG00000172345	2707.817601	0.452634554	0.154056291	2.938111468	0.003302183	0.031401686	1.289140817	STARD5
ENSG00000172349	4581.931789	0.377942315	0.108504246	3.483202986	0.000495453	0.009328998	1.289140817	IL16
ENSG00000172354	1392.520705	0.633916349	0.176230801	3.597080331	0.000321809	0.007392493	1.289140817	GNB2
ENSG00000172456	155.3980787	0.767199956	0.181590647	4.224886951	2.39E-05	0.002593394	0.633399371	FGGY
ENSG00000172534	571.1248735	-0.456070186	0.147190278	-3.098507531	0.00194498	0.021778985	1.389782402	HCFC1
ENSG00000172673	1240.008606	-0.503319406	0.170468968	-2.952557365	0.003151535	0.029829977	1.326713626	THEMIS
ENSG00000172765	485.356862	0.399092723	0.124477731	3.206137522	0.001345297	0.017348503	1.387224223	TMCC1
ENSG00000172845	4675.445805	0.289633194	0.0744795	3.88876392	0.000100756	0.003726807	1.289140817	SP3
ENSG00000172932	940.3655713	0.330223586	0.117455597	2.811475958	0.004931478	0.039465073	1.326713626	ANKRD13D
ENSG00000173085	162.9532874	0.316376831	0.103946044	3.043663983	0.00233716	0.038450001	0.653651836	COQ2
ENSG00000173110	2277.495926	1.060886636	0.335709395	3.160133891	0.001576967	0.021535842	1.158633589	HSPA6
ENSG00000173171	594.9216355	0.675311148	0.136472794	4.948320675	7.49E-07	0.000308942	1.24867958	MTX1
ENSG00000173221	1287.266708	0.459089051	0.158683455	2.89311226	0.003814449	0.033031189	1.370522264	GLRX
ENSG00000173281	2568.060059	1.265481516	0.307679391	4.112987591	3.91E-05	0.002314401	1.387224223	PPP1R3B
ENSG00000173334	697.1199864	0.742170989	0.259313164	2.862064455	0.004208913	0.03471211	1.389782402	TRIB1
ENSG00000173535	3017.470908	1.467203433	0.288603526	5.083802868	3.70E-07	0.000232328	1.387224223	TNFRSF10C
ENSG00000173559	5608.321657	0.735767368	0.190066754	3.871099764	0.000108345	0.003726807	1.387224223	NABP1
ENSG00000173597	1605.336402	0.888183038	0.276543287	3.211732415	0.001319372	0.017578963	1.326713626	SULT1B1
ENSG00000173638	370.2162794	0.642661012	0.206807547	3.107531719	0.001886567	0.021535842	1.387224223	SLC19A1
ENSG00000173757	2930.227937	0.570684914	0.164477119	3.469691818	0.000521056	0.010110306	1.158633589	STAT5B
ENSG00000173848	391.0362686	-0.626201319	0.188896736	-3.315045742	0.000916281	0.014228927	1.24867958	NET1
ENSG00000173890	475.5987245	0.927503734	0.232445078	3.990205946	6.60E-05	0.002859366	1.387224223	GPR160
ENSG00000173930	496.9402182	0.795259687	0.262193183	3.033105891	0.002420506	0.026262214	1.24867958	SLCO4C1
ENSG00000174021	677.5326077	0.600853444	0.190190045	3.159226572	0.001581885	0.019821428	1.326713626	GNG5
ENSG00000174125	4449.816395	1.028947412	0.196925711	5.225053673	1.74E-07	0.000146529	1.326713626	TLR1
ENSG00000174130	1422.249352	0.780554685	0.179095159	4.35832375	1.31E-05	0.001305065	1.387224223	TLR6
ENSG00000174840	756.9095598	-0.357266052	0.074731763	-4.780645323	1.75E-06	0.000422468	1.389782402	PDE12
ENSG00000175029	828.2075892	0.46023879	0.118166641	3.894828414	9.83E-05	0.003739259	1.24867958	CTBP2
ENSG00000175137	966.0235224	0.46938144	0.153559555	3.05667362	0.002238078	0.024076943	1.339255275	SH3BP5L
ENSG00000175274	151.2132313	1.04872334	0.331201815	3.166417853	0.001543289	0.027919644	0.726834726	TP53I11
ENSG00000175471	1387.267628	0.622706268	0.195842925	3.179620956	0.001474678	0.018946676	1.326713626	MCTP1
ENSG00000175489	674.5479015	0.642114933	0.22758769	2.821395714	0.004781518	0.040165991	1.24867958	LRRC25
ENSG00000175538	1688.282308	0.806348939	0.226438201	3.561011069	0.00036943	0.007624501	1.387224223	KCNE3
ENSG00000175711	158.380266	0.753223088	0.160538116	4.691864497	2.71E-06	0.000748916	0.726834726	B3GNTL1
ENSG00000175792	663.7145459	-0.436919297	0.120146905	-3.636542251	0.000276322	0.006752931	1.266997273	RUVBL1
ENSG00000175806	108.3026176	0.63726179	0.189377177	3.365040071	0.000765325	0.019300152	0.668500187	MSRA
ENSG00000175866	54.0564476	0.6789784	0.226876551	2.992721808	0.002765017	0.041565358	0.683535414	BAIAP2
ENSG00000175928	121.924655	1.396102303	0.431457405	3.235782461	0.001213098	0.025301329	0.668500187	LRRN1
ENSG00000176407	1005.686717	0.250511252	0.06905645	3.627630026	0.000286035	0.006639732	1.339255275	KCMF1
ENSG00000176463	732.7207793	0.559774029	0.152865083	3.661882882	0.000250368	0.006251125	1.326713626	SLCO3A1
ENSG00000176597	251.9409118	1.017638326	0.262235258	3.880631203	0.000104186	0.003825713	1.266997273	B3GNT5
ENSG00000176619	347.0328065	-0.659352012	0.191109406	-3.450128523	0.00056032	0.010110306	1.24867958	LMNB2
ENSG00000176749	127.647182	0.625734097	0.201142687	3.110896584	0.001865202	0.033288479	0.663220577	CDK5R1
ENSG00000176788	2248.035048	1.389233179	0.358215439	3.87820576	0.00010523	0.003682604	1.387224223	BASP1
ENSG00000176953	696.6458043	-0.337085153	0.112668738	-2.991825042	0.002773151	0.027647721	1.326713626	NFATC2IP
ENSG00000177084	529.2653112	-0.334959517	0.122505019	-2.734251385	0.006252229	0.044112041	1.387224223	POLE
ENSG00000177105	553.9988731	0.861919317	0.231417418	3.724522234	0.000195685	0.005675161	1.24867958	RHOG
ENSG00000177125	1436.764544	0.611516001	0.170983818	3.57645541	0.000348285	0.007548205	1.326713626	ZBTB34
ENSG00000177150	191.8172698	-0.357467619	0.109813085	-3.255237018	0.001132978	0.01587016	1.326713626	FAM210A
ENSG00000177156	3294.612786	0.800153173	0.211652472	3.780504736	0.000156511	0.004890918	1.289140817	TALDO1
ENSG00000177191	156.8923787	0.866284374	0.297676178	2.910156866	0.003612474	0.046861028	0.726834726	B3GNT8
ENSG00000177192	201.9613594	-0.424057445	0.121612643	-3.486951977	0.000488559	0.009321873	1.290884496	PUS1
ENSG00000177613	983.3915707	-0.297134767	0.089875722	-3.306062638	0.000946169	0.013949977	1.326713626	CSTF2T
ENSG00000177646	442.0861082	-0.383420776	0.114348999	-3.353075049	0.00079919	0.011801456	1.422218568	ACAD9
ENSG00000177663	3250.038249	0.6568987	0.227783269	2.883875984	0.003928134	0.034865945	1.289140817	IL17RA
ENSG00000177674	483.2019468	0.828776394	0.206093521	4.021360738	5.79E-05	0.002823534	1.24867958	AGTRAP
ENSG00000177733	820.1432104	-0.412028658	0.147830297	-2.787173305	0.005317004	0.042609629	1.24867958	HNRNPA0
ENSG00000177879	452.3636289	0.348650366	0.091200171	3.822913487	0.000131884	0.004178304	1.387224223	AP3S1
ENSG00000177917	351.2127428	0.343495939	0.107797218	3.186500956	0.00144005	0.01775505	1.422218568	ARL6IP6
ENSG00000177971	493.7830302	-0.274416972	0.091667837	-2.993601465	0.002757058	0.02669992	1.387224223	IMP3
ENSG00000178202	170.5443775	-0.65940594	0.163718139	-4.02769017	5.63E-05	0.003954245	0.653651836	KDELC2
ENSG00000178562	1652.008505	-0.543259877	0.190304929	-2.854681063	0.004308007	0.036196544	1.326713626	CD28
ENSG00000178952	1236.721192	-0.350834511	0.112474786	-3.119228093	0.001813255	0.021205034	1.370522264	TUFM
ENSG00000178974	789.8691868	0.242638136	0.086711437	2.798225301	0.005138426	0.039389934	1.387224223	FBXO34
ENSG00000179041	203.1478964	-0.630497982	0.134947191	-4.672183079	2.98E-06	0.000752403	0.75990644	RRS1
ENSG00000179051	1717.37934	-0.407434146	0.15103584	-2.697599093	0.006984149	0.048847409	1.326713626	RCC2
ENSG00000179152	480.6355735	0.540965567	0.1403055	3.855626234	0.000115434	0.004128886	1.24867958	TCAIM
ENSG00000179195	963.7497783	-0.26969589	0.094052092	-2.867516141	0.004137077	0.034628769	1.370522264	ZNF664
ENSG00000179271	235.1861694	-0.475416028	0.137272515	-3.463300909	0.000533591	0.009853035	1.24867958	GADD45GIP1
ENSG00000180035	83.36758616	-0.509426532	0.163799078	-3.110069587	0.001870433	0.043191303	0.430455521	ZNF48
ENSG00000180096	1140.035783	-0.471393923	0.140678877	-3.350850767	0.000805637	0.012027099	1.387224223	01-Sep
ENSG00000180138	259.6411278	1.435983719	0.39299128	3.653983669	0.000258203	0.006408272	1.290884496	CSNK1A1L
ENSG00000180304	821.1308104	0.424612953	0.150565805	2.820115455	0.004800637	0.037594279	1.389782402	OAZ2
ENSG00000180549	498.7331422	0.824270369	0.277259482	2.972920399	0.002949809	0.028673031	1.326713626	FUT7
ENSG00000180573	4824.0644	0.575688191	0.202244918	2.846490267	0.004420408	0.040125384	1.158633589	HIST1H2AC
ENSG00000180871	2993.391898	1.331194785	0.335112413	3.9723828	7.12E-05	0.003056158	1.289140817	CXCR2
ENSG00000180953	213.3638272	0.862352229	0.252025021	3.421692921	0.000622326	0.010843464	1.24867958	ST20
ENSG00000180957	356.5377635	-0.347312448	0.118472634	-2.931583755	0.003372384	0.031304253	1.326713626	PITPNB
ENSG00000180979	425.0184522	0.281684417	0.0983774	2.863304143	0.004192479	0.034197548	1.422218568	LRRC57
ENSG00000181191	286.1453322	-0.40583903	0.128670203	-3.154102668	0.001609924	0.027884956	0.75990644	PJA1
ENSG00000181274	2031.231191	0.882057118	0.236481406	3.729921664	0.000191539	0.0052708	1.387224223	FRAT2
ENSG00000181409	213.7381432	1.295157	0.323068607	4.008922469	6.10E-05	0.002823534	1.326713626	AATK
ENSG00000181444	97.08085695	1.029165276	0.291131859	3.535048615	0.0004077	0.012383901	0.668500187	ZNF467
ENSG00000181481	406.2032169	0.495205218	0.141264904	3.505507762	0.000455737	0.008776417	1.326713626	RNF135
ENSG00000181631	689.1274938	0.729898897	0.245067933	2.978353339	0.002898017	0.028428817	1.326713626	P2RY13
ENSG00000181826	285.9160373	0.699334537	0.200489424	3.488136793	0.000486399	0.00939339	1.24867958	RELL1
ENSG00000182022	2891.374275	0.803825971	0.204471525	3.931236732	8.45E-05	0.003295365	1.326713626	CHST15
ENSG00000182117	941.9276658	0.583165725	0.15485997	3.765761569	0.000166042	0.004890918	1.370522264	NOP10
ENSG00000182180	679.8257799	-0.22624839	0.083406	-2.71261528	0.006675456	0.049239179	1.24867958	MRPS16
ENSG00000182541	2477.007101	0.847348318	0.224888026	3.767867656	0.000164648	0.004965999	1.289140817	LIMK2
ENSG00000182782	666.8076175	0.99040646	0.321576987	3.079842463	0.002071101	0.022810113	1.387224223	HCAR2
ENSG00000182831	5931.5484	0.396452406	0.103494825	3.83064956	0.000127805	0.004251968	1.289140817	C16orf72
ENSG00000182866	3850.06386	-0.51985711	0.138559328	-3.751873788	0.000175518	0.005225181	1.289140817	LCK
ENSG00000182885	717.5002527	1.337363219	0.39359548	3.397811424	0.000679272	0.011457056	1.266997273	ADGRG3
ENSG00000182919	433.1228004	0.243483629	0.085060489	2.86247625	0.004203448	0.034227748	1.422218568	C11orf54
ENSG00000183019	268.6613705	1.594526714	0.506540497	3.147876077	0.001644614	0.020904383	1.266997273	MCEMP1
ENSG00000183023	1477.339823	0.5811214	0.18753516	3.098733065	0.0019435	0.02250937	1.326713626	SLC8A1
ENSG00000183207	485.4335555	-0.358197625	0.12189677	-2.93853253	0.0032977	0.03167529	1.266997273	RUVBL2
ENSG00000183255	2132.032197	0.441499473	0.15424007	2.862417479	0.004204227	0.035770965	1.326713626	PTTG1IP
ENSG00000183283	4698.523534	0.436489779	0.125239879	3.485229975	0.000491714	0.00923051	1.326713626	DAZAP2
ENSG00000183431	1286.092899	-0.315484549	0.113720052	-2.774220931	0.005533409	0.041876579	1.339255275	SF3A3
ENSG00000183484	543.878775	0.31834543	0.117832355	2.701680958	0.006898993	0.046861028	1.387224223	GPR132
ENSG00000183621	558.1795925	0.872338334	0.256857248	3.396199017	0.000683287	0.011484162	1.266997273	ZNF438
ENSG00000183684	535.5803212	-0.521931833	0.154684358	-3.374173324	0.000740377	0.01142364	1.387224223	ALYREF
ENSG00000183691	145.5119399	-0.924839759	0.301933107	-3.063061772	0.002190848	0.034608133	0.726834726	NOG
ENSG00000183696	898.5395894	0.903882033	0.237837777	3.800414063	0.000144455	0.004387627	1.387224223	UPP1
ENSG00000183723	161.3990024	0.541436779	0.184233902	2.938855302	0.003294268	0.046861028	0.663220577	CMTM4
ENSG00000183762	406.8175172	1.304415239	0.469557224	2.77796863	0.00546999	0.043041159	1.266997273	KREMEN1
ENSG00000183784	135.9929359	0.666936658	0.21666202	3.078235215	0.002082305	0.033584184	0.726834726	C9orf66
ENSG00000184014	2983.627276	0.640137558	0.153295524	4.175839845	2.97E-05	0.001991392	1.387224223	DENND5A
ENSG00000184083	206.8897623	-0.363660454	0.096980603	-3.749826702	0.000176957	0.00710747	0.75990644	FAM120C
ENSG00000184110	1341.150063	-0.706497812	0.179630911	-3.933052544	8.39E-05	0.003202079	1.387224223	EIF3C
ENSG00000184162	139.1824667	-0.372428819	0.125125164	-2.976450188	0.002916065	0.043262601	0.668500187	NR2C2AP
ENSG00000184557	1595.921813	1.369821316	0.368221842	3.720097946	0.000199146	0.005485794	1.370522264	SOCS3
ENSG00000184897	385.5813948	-0.587251695	0.148985364	-3.941673732	8.09E-05	0.003158415	1.387224223	H1FX
ENSG00000185201	11107.06287	1.161824188	0.279905524	4.150772627	3.31E-05	0.002207703	1.289140817	IFITM2
ENSG00000185261	325.7036264	0.913018975	0.231216526	3.948761754	7.86E-05	0.003288389	1.24867958	KIAA0825
ENSG00000185298	198.572305	-0.300983051	0.101219548	-2.973566444	0.002943607	0.040359992	0.75990644	CCDC137
ENSG00000185344	745.212224	-0.218982724	0.076701071	-2.855015185	0.004303477	0.036196544	1.326713626	ATP6V0A2
ENSG00000185379	352.006813	-0.35199532	0.1062944	-3.31151332	0.000927928	0.013278112	1.387224223	RAD51D
ENSG00000185591	3526.30457	0.397514935	0.100139531	3.969610506	7.20E-05	0.002958907	1.387224223	SP1
ENSG00000185721	517.5603612	-0.229158598	0.078779303	-2.908868043	0.003627399	0.03132396	1.422218568	DRG1
ENSG00000185862	2889.646595	0.733553598	0.178381527	4.11227335	3.92E-05	0.002354015	1.326713626	EVI2B
ENSG00000185905	1442.525392	0.45129558	0.161481087	2.794727158	0.005194353	0.041466037	1.289140817	C16orf54
ENSG00000185963	1293.652074	0.274798271	0.092009978	2.986613796	0.002820858	0.027050016	1.387224223	BICD2
ENSG00000185973	498.1653174	0.369028742	0.107399238	3.436046167	0.00059027	0.009829891	1.387224223	TMLHE
ENSG00000185989	1684.292097	-0.401672821	0.099900631	-4.020723567	5.80E-05	0.002737455	1.370522264	RASA3
ENSG00000186074	473.9099179	0.754666271	0.219363088	3.440260978	0.000581154	0.009645965	1.422218568	CD300LF
ENSG00000186105	89.21770098	1.010231418	0.254452059	3.97022301	7.18E-05	0.005929165	0.430455521	LRRC70
ENSG00000186230	109.8564724	-0.536870702	0.172797238	-3.1069403	0.001890346	0.034472915	0.633399371	ZNF749
ENSG00000186350	1629.249321	0.560474574	0.182103336	3.077783122	0.002085466	0.023689403	1.289140817	RXRA
ENSG00000186431	747.1316564	1.450135274	0.318990317	4.54601659	5.47E-06	0.000803007	1.266997273	FCAR
ENSG00000186496	92.79308953	0.635933206	0.170941726	3.720175411	0.000199084	0.008210544	0.668500187	ZNF396
ENSG00000186529	767.4123604	1.319921451	0.32359006	4.078992567	4.52E-05	0.00238975	1.389782402	CYP4F3
ENSG00000186575	479.9719313	-0.315764718	0.100774435	-3.133381164	0.001728049	0.021535842	1.266997273	NF2
ENSG00000186908	1587.011488	0.336935351	0.098452209	3.422323944	0.000620883	0.010110306	1.387224223	ZDHHC17
ENSG00000187037	360.5291344	1.229527426	0.335513918	3.664609304	0.000247716	0.006358495	1.266997273	GPR141
ENSG00000187116	4205.416708	1.482208785	0.318964093	4.646945591	3.37E-06	0.000561034	1.370522264	LILRA5
ENSG00000187553	16.34320595	1.165756072	0.368291255	3.165310213	0.001549177	0.042154562	0.370522264	CYP26C1
ENSG00000187554	1116.060605	0.986247693	0.315611223	3.124881569	0.001778767	0.020904383	1.370522264	TLR5
ENSG00000187775	222.1474045	1.012352529	0.308448097	3.282083891	0.001030429	0.014845521	1.326713626	DNAH17
ENSG00000188042	2584.92051	-0.617669812	0.167924627	-3.678256261	0.000234834	0.005953353	1.387224223	ARL4C
ENSG00000188186	635.7421028	0.510778875	0.124586675	4.099787375	4.14E-05	0.00238975	1.266997273	LAMTOR4
ENSG00000188315	399.4659376	0.549137303	0.13655589	4.021337377	5.79E-05	0.002823534	1.24867958	C3orf62
ENSG00000188404	24826.12819	0.844736436	0.217527376	3.883356892	0.000103024	0.003769713	1.289140817	SELL
ENSG00000188428	362.4419455	-0.197252535	0.068417518	-2.883070591	0.003938192	0.033455084	1.387224223	BLOC1S5
ENSG00000188559	1989.904335	0.54820458	0.193952125	2.826494318	0.004706058	0.038223462	1.326713626	RALGAPA2
ENSG00000188895	3046.931975	0.767678938	0.178607769	4.29812735	1.72E-05	0.001525958	1.326713626	MSL1
ENSG00000188906	16939.43252	0.675505826	0.246978677	2.735077516	0.006236559	0.045975094	1.289140817	LRRK2
ENSG00000188921	2267.945691	0.605860981	0.193286243	3.134527179	0.001721313	0.020904383	1.326713626	HACD4
ENSG00000188976	295.4051555	-0.351487123	0.111630331	-3.148670422	0.001640151	0.020610507	1.290884496	NOC2L
ENSG00000188986	480.7987531	-0.307431227	0.102846635	-2.989220071	0.002796906	0.028774974	1.24867958	NELFB
ENSG00000189050	404.9207964	0.307758846	0.092399036	3.330758194	0.000866098	0.013529292	1.266997273	RNFT1
ENSG00000189067	7042.079196	1.121934337	0.252689972	4.439963831	9.00E-06	0.001022407	1.387224223	LITAF
ENSG00000189077	248.959066	0.730917883	0.221189073	3.304493632	0.000951481	0.013987457	1.326713626	TMEM120A
ENSG00000189159	1196.733086	0.552514851	0.170293148	3.244492552	0.001176601	0.016638489	1.289140817	HN1
ENSG00000189337	43.22233174	1.654276287	0.475074193	3.482143024	0.000497418	0.0143659	0.668500187	KAZN
ENSG00000189369	216.9721512	-0.380759127	0.127159308	-2.994347267	0.002750327	0.028404105	1.266997273	GSPT2
ENSG00000196083	1079.5474	0.824879644	0.268274062	3.074764807	0.002106686	0.023858307	1.289140817	IL1RAP
ENSG00000196154	4012.577598	0.615846457	0.196752852	3.130050978	0.00174776	0.02051698	1.387224223	S100A4
ENSG00000196189	1011.300484	0.72649504	0.239449787	3.034018319	0.002413198	0.024601088	1.387224223	SEMA4A
ENSG00000196209	428.2329908	0.867298905	0.247229888	3.508066574	0.000451376	0.008776417	1.326713626	SIRPB2
ENSG00000196214	512.1524791	-0.340569587	0.113926469	-2.989380688	0.002795436	0.026889278	1.387224223	ZNF766
ENSG00000196235	856.3053985	-0.289699082	0.099661017	-2.906844537	0.003650946	0.031970955	1.387224223	SUPT5H
ENSG00000196352	4297.700283	1.082018109	0.232896751	4.645913286	3.39E-06	0.000561034	1.370522264	CD55
ENSG00000196358	525.6435043	1.049930246	0.335049721	3.133655035	0.001726437	0.020931527	1.326713626	NTNG2
ENSG00000196365	574.8981186	-0.48074204	0.106953098	-4.494886517	6.96E-06	0.000872037	1.389782402	LONP1
ENSG00000196419	4164.655726	-0.327674547	0.112087978	-2.923369253	0.003462656	0.031143406	1.370522264	XRCC6
ENSG00000196497	176.8854368	-0.441162431	0.13184806	-3.345991077	0.00081989	0.020138933	0.668500187	IPO4
ENSG00000196549	2220.253916	1.495061623	0.339246955	4.407000858	1.05E-05	0.001275889	1.158633589	MME
ENSG00000196636	113.9902356	0.606796022	0.177684271	3.415023843	0.000637764	0.017705165	0.633399371	SDHAF3
ENSG00000196663	1266.819753	0.837527068	0.205094767	4.083610139	4.43E-05	0.002438482	1.289140817	TECPR2
ENSG00000196872	20.85223399	0.91374405	0.281214345	3.249279655	0.001156977	0.035366979	0.370522264	KIAA1211L
ENSG00000196923	143.0584294	0.809282675	0.217996481	3.712365776	0.000205331	0.00829743	0.668500187	PDLIM7
ENSG00000196954	4556.22645	0.677988636	0.221941015	3.05481453	0.002251997	0.026267381	1.158633589	CASP4
ENSG00000196968	510.1359466	-0.327854305	0.121655573	-2.694938652	0.007040159	0.04755237	1.387224223	FUT11
ENSG00000197006	2652.534997	0.711234055	0.253076062	2.810356896	0.004948659	0.03839228	1.387224223	METTL9
ENSG00000197045	1153.095315	0.263115918	0.066161721	3.976860237	6.98E-05	0.002958591	1.370522264	GMFB
ENSG00000197208	642.8604105	1.214208909	0.318986658	3.806456723	0.000140972	0.00432765	1.389782402	SLC22A4
ENSG00000197249	3051.867357	0.811643922	0.265662436	3.055170061	0.002249329	0.023887737	1.370522264	SERPINA1
ENSG00000197321	1033.31066	0.663824478	0.179256095	3.703218446	0.000212881	0.0056334	1.387224223	SVIL
ENSG00000197324	1021.116843	0.768774309	0.248793801	3.090005879	0.002001525	0.023339689	1.289140817	LRP10
ENSG00000197329	2296.829809	0.834482568	0.191858038	4.349479305	1.36E-05	0.001502955	1.158633589	PELI1
ENSG00000197405	440.3852564	1.045007801	0.270343145	3.865486585	0.000110868	0.00386103	1.326713626	C5AR1
ENSG00000197442	2321.662936	0.528516826	0.158810844	3.327964348	0.000874831	0.014535869	1.158633589	MAP3K5
ENSG00000197451	885.5131935	-0.462489457	0.164404457	-2.813119956	0.004906334	0.039145111	1.339255275	HNRNPAB
ENSG00000197471	1824.631289	-0.468228208	0.158592037	-2.952406798	0.003153072	0.029087941	1.387224223	SPN
ENSG00000197498	189.7680961	-0.410116941	0.138213403	-2.96727331	0.003004537	0.029982312	1.24867958	RPF2
ENSG00000197601	2436.110109	0.406474363	0.142038825	2.861713083	0.004213582	0.035036134	1.370522264	FAR1
ENSG00000197622	8252.837417	0.363628067	0.091578933	3.970651944	7.17E-05	0.002958591	1.387224223	CDC42SE1
ENSG00000197785	155.6623938	-0.516200109	0.170004815	-3.036385222	0.002394332	0.038698028	0.663220577	ATAD3A
ENSG00000197818	362.0888723	0.613551293	0.163257532	3.758180629	0.000171153	0.004995793	1.326713626	SLC9A8
ENSG00000197852	588.2436937	1.017967365	0.210278683	4.841039272	1.29E-06	0.00040764	1.24867958	FAM212B
ENSG00000197872	1372.085769	0.424622078	0.13766826	3.084386182	0.002039726	0.023451764	1.289140817	FAM49A
ENSG00000197943	2869.414311	0.335127781	0.112332409	2.983357915	0.002851044	0.028643712	1.289140817	PLCG2
ENSG00000197956	1560.084315	0.71740421	0.176860135	4.056336448	4.98E-05	0.002593394	1.339255275	S100A6
ENSG00000197965	371.2323984	0.482620736	0.175066699	2.75678206	0.005837324	0.044733352	1.266997273	MPZL1
ENSG00000197971	2710.724038	0.41027493	0.128709892	3.187594404	0.001434616	0.018946676	1.289140817	MBP
ENSG00000198001	1327.65732	0.254940952	0.073281245	3.478938586	0.000503404	0.009292367	1.339255275	IRAK4
ENSG00000198042	510.9897547	-0.340375212	0.104139443	-3.268456245	0.001081359	0.015295612	1.326713626	MAK16
ENSG00000198053	946.6728016	1.03184604	0.305256841	3.380255245	0.000724185	0.011536013	1.326713626	SIRPA
ENSG00000198060	324.813356	0.501174199	0.124893609	4.012809019	6.00E-05	0.002873459	1.24867958	05-Mar
ENSG00000198089	790.3949533	-0.377165983	0.13366305	-2.821767006	0.004775986	0.040165991	1.24867958	SFI1
ENSG00000198160	2301.243919	0.337446281	0.123352772	2.735619759	0.006226293	0.044334854	1.370522264	MIER1
ENSG00000198171	336.3741963	-0.287949966	0.084975599	-3.388619437	0.000702454	0.011662062	1.266997273	DDRGK1
ENSG00000198189	2179.944841	0.774713865	0.173598079	4.462686859	8.09E-06	0.000961375	1.387224223	HSD17B11
ENSG00000198223	882.9822006	0.857221347	0.236213747	3.629007025	0.000284513	0.006619778	1.339255275	CSF2RA
ENSG00000198231	1420.814364	-0.315136263	0.113673225	-2.772299828	0.005566174	0.041604024	1.370522264	DDX42
ENSG00000198276	244.684888	-0.264709089	0.095689268	-2.76634041	0.005668932	0.042725945	1.326713626	UCKL1
ENSG00000198301	796.7835751	-0.438894051	0.15287969	-2.870846031	0.004093749	0.034204958	1.387224223	SDAD1
ENSG00000198355	599.5057896	0.355363131	0.129460428	2.744955639	0.006051908	0.045650022	1.266997273	PIM3
ENSG00000198363	905.0509468	0.872755822	0.312868888	2.789525759	0.00527853	0.040082203	1.387224223	ASPH
ENSG00000198700	808.1821806	-0.290864682	0.107420094	-2.707730665	0.006774498	0.049239179	1.266997273	IPO9
ENSG00000198715	93.33467108	0.58591803	0.184865056	3.169436367	0.001527349	0.028428817	0.698986327	GLMP
ENSG00000198721	320.6819087	-0.295851573	0.082301183	-3.594742653	0.000324712	0.00742383	1.290884496	ECI2
ENSG00000198736	1705.691567	1.245654686	0.287119802	4.338449233	1.43E-05	0.001420917	1.339255275	MSRB1
ENSG00000198793	1222.044176	-0.292727964	0.086132259	-3.398586859	0.00067735	0.010932013	1.339255275	MTOR
ENSG00000198814	1768.692264	0.837860436	0.242195698	3.459435662	0.000541309	0.00939339	1.387224223	GK
ENSG00000198818	541.3639558	0.464306267	0.115764645	4.010777784	6.05E-05	0.002873459	1.24867958	SFT2D1
ENSG00000198821	2263.941204	-0.344640345	0.125238823	-2.751865088	0.005925693	0.043875286	1.326713626	CD247
ENSG00000198824	153.3437829	-0.482685517	0.143897981	-3.354359195	0.00079549	0.020496819	0.633399371	CHAMP1
ENSG00000198843	1351.909736	0.52943739	0.123373104	4.291351796	1.78E-05	0.001564247	1.289140817	SELENOT
ENSG00000198890	235.4269825	-0.450094913	0.138993776	-3.238237905	0.001202705	0.017118547	1.266997273	PRMT6
ENSG00000198898	2059.671252	0.671540944	0.140757031	4.770922915	1.83E-06	0.000422468	1.387224223	CAPZA2
ENSG00000198909	1045.02484	0.53621601	0.172598014	3.106733366	0.001891669	0.021605173	1.370522264	MAP3K3
ENSG00000198917	436.4182513	-0.276205492	0.095800806	-2.883122844	0.003937539	0.033455084	1.387224223	SPOUT1
ENSG00000198961	4632.95959	0.352776332	0.121830582	2.895630366	0.003783978	0.034081198	1.289140817	PJA2
ENSG00000203710	6663.357896	1.069083047	0.369619727	2.892386331	0.003823275	0.032923089	1.387224223	CR1
ENSG00000203747	12630.25032	1.112365469	0.309318148	3.596185593	0.000322917	0.007806704	1.158633589	FCGR3A
ENSG00000204020	125.177802	0.985852561	0.237246575	4.155392166	3.25E-05	0.00278433	0.726834726	LIPN
ENSG00000204131	1470.702104	0.669339027	0.157119534	4.260062445	2.04E-05	0.001713038	1.289140817	NHSL2
ENSG00000204160	1305.462374	1.008168586	0.221207468	4.557570295	5.17E-06	0.000752403	1.339255275	ZDHHC18
ENSG00000204304	1290.324749	0.30923241	0.112933027	2.738192888	0.006177783	0.043778666	1.387224223	PBX2
ENSG00000204371	410.8159196	-0.429825335	0.101673637	-4.227500331	2.36E-05	0.00182588	1.326713626	EHMT2
ENSG00000204389	5753.410192	1.395981737	0.516021163	2.705280011	0.006824683	0.046618557	1.387224223	HSPA1A
ENSG00000204394	380.1459672	-0.465129211	0.154680011	-3.007041495	0.002638038	0.027861766	1.24867958	VARS
ENSG00000204427	887.8420489	0.439205339	0.151173005	2.905315925	0.003668826	0.032890609	1.339255275	ABHD16A
ENSG00000204482	1389.768005	0.688558239	0.175393235	3.925797016	8.64E-05	0.003288389	1.370522264	LST1
ENSG00000204519	450.2147552	-0.348076415	0.113330967	-3.0713266	0.002131099	0.024130823	1.266997273	ZNF551
ENSG00000204525	22382.93643	0.639062046	0.223269779	2.862286379	0.004205967	0.03884971	1.158633589	HLA-C
ENSG00000204536	161.7609774	-0.29816883	0.100642234	-2.962661088	0.003049922	0.042241765	0.726834726	CCHCR1
ENSG00000204574	899.6090041	-0.472306295	0.154482957	-3.057335934	0.002233139	0.024076943	1.339255275	ABCF1
ENSG00000204577	1233.326751	1.048902116	0.266566687	3.934858215	8.32E-05	0.003190712	1.387224223	LILRB3
ENSG00000204590	537.7460618	-0.270480156	0.085761905	-3.153849685	0.001611321	0.019967309	1.326713626	GNL1
ENSG00000204599	340.1723194	0.22972274	0.078876346	2.912441457	0.003586154	0.03111037	1.422218568	TRIM39
ENSG00000205133	366.653426	0.870486137	0.210726702	4.130877247	3.61E-05	0.002196546	1.422218568	TRIQK
ENSG00000205155	357.4942229	0.567164578	0.180847306	3.136151655	0.001711807	0.021535842	1.24867958	PSENEN
ENSG00000205269	1361.878834	0.588158564	0.160519051	3.664104427	0.000248206	0.006251125	1.339255275	TMEM170B
ENSG00000205423	529.5412681	0.635663881	0.130328563	4.877394987	1.07E-06	0.000356561	1.266997273	CNEP1R1
ENSG00000206053	386.0461833	-0.334178162	0.111509554	-2.996856758	0.002727789	0.026476969	1.387224223	HN1L
ENSG00000206199	41.09488245	0.671964099	0.169844419	3.956350765	7.61E-05	0.007551794	0.289140817	ANKUB1
ENSG00000206344	796.4595817	1.091592589	0.253710203	4.302517508	1.69E-05	0.001564247	1.24867958	HCG27
ENSG00000211455	1075.854108	0.33160514	0.114416709	2.898223034	0.003752836	0.032597218	1.387224223	STK38L
ENSG00000211460	871.541196	-0.219746224	0.080579761	-2.727064717	0.00639005	0.047323057	1.266997273	TSN
ENSG00000213024	579.616974	-0.402040432	0.147847125	-2.719298267	0.006542059	0.045310701	1.389782402	NUP62
ENSG00000213246	964.9603101	0.378509217	0.120065583	3.152520535	0.001618674	0.020496819	1.289140817	SUPT4H1
ENSG00000213347	503.1645857	0.751860881	0.224533196	3.348551106	0.000812353	0.013010421	1.24867958	MXD3
ENSG00000213462	599.9306025	0.561208408	0.180638984	3.106795631	0.001891271	0.021535842	1.387224223	ERV3-1
ENSG00000213551	464.1540602	-0.410487751	0.153545524	-2.673394448	0.00750879	0.049675568	1.387224223	DNAJC9
ENSG00000213625	477.4999797	0.369845296	0.131746745	2.807244282	0.004996733	0.040868092	1.266997273	LEPROT
ENSG00000213626	3527.418546	-0.34757414	0.127819959	-2.719247776	0.006543057	0.045368596	1.387224223	LBH
ENSG00000213719	6256.820373	0.738795037	0.159714479	4.625723605	3.73E-06	0.000625792	1.289140817	CLIC1
ENSG00000213722	518.241098	0.733991333	0.171331727	4.284036276	1.84E-05	0.001525958	1.422218568	DDAH2
ENSG00000213762	571.9820936	-0.262474414	0.08691316	-3.019961689	0.002528067	0.026708601	1.266997273	ZNF134
ENSG00000213782	755.0576131	-0.298373684	0.087953488	-3.39240308	0.000692824	0.010843464	1.389782402	DDX47
ENSG00000213903	845.9972353	0.993382493	0.280785786	3.537866021	0.000403375	0.008514666	1.266997273	LTB4R
ENSG00000213995	378.6054336	-0.257041217	0.081430354	-3.156577439	0.001596325	0.020712721	1.24867958	NAXD
ENSG00000214114	451.4800354	0.220733109	0.069852324	3.159996645	0.00157771	0.018946676	1.422218568	MYCBP
ENSG00000214212	601.2900214	0.907364451	0.244718005	3.707796044	0.000209071	0.005691345	1.326713626	C19orf38
ENSG00000214456	58.11556507	1.140651073	0.307312523	3.711697339	0.000205874	0.008252854	0.683535414	PLIN5
ENSG00000214753	1133.278168	-0.465691596	0.171080252	-2.722065176	0.006487535	0.045466526	1.370522264	HNRNPUL2
ENSG00000215114	1574.529273	0.81388944	0.218666503	3.722058145	0.000197606	0.005537833	1.339255275	UBXN2B
ENSG00000215193	706.780878	-0.240807925	0.075410668	-3.193287247	0.001406629	0.018449482	1.326713626	PEX26
ENSG00000215717	887.054311	0.434041443	0.10553645	4.112715965	3.91E-05	0.002354015	1.326713626	TMEM167B
ENSG00000217128	1708.798324	0.462162709	0.129185978	3.577499029	0.000346898	0.007528514	1.339255275	FNIP1
ENSG00000217555	510.0522015	1.077555112	0.221236876	4.87059451	1.11E-06	0.000356561	1.266997273	CKLF
ENSG00000221869	1120.297721	0.896285936	0.312345024	2.869538065	0.004110719	0.035843756	1.289140817	CEBPD
ENSG00000221937	33.0498344	1.510181319	0.4260804	3.544357632	0.000393571	0.021535842	0.289140817	TAS2R40
ENSG00000223401	163.3232789	1.240467367	0.333676161	3.717578634	0.000201141	0.008252854	0.668500187	RP11-211G3.2
ENSG00000225873	126.1684842	1.602996852	0.417519885	3.839330558	0.00012337	0.006251125	0.653651836	LINC00694
ENSG00000227057	527.1414098	-0.283237491	0.07703936	-3.676529629	0.000236428	0.006251125	1.266997273	WDR46
ENSG00000229894	101.6083112	0.851009904	0.220666007	3.856551874	0.000114998	0.006032806	0.668500187	GK3P
ENSG00000230989	661.2106559	0.466351918	0.11741152	3.971943452	7.13E-05	0.003089778	1.266997273	HSBP1
ENSG00000235568	931.8405062	0.921394278	0.229451387	4.015640477	5.93E-05	0.002737455	1.387224223	NFAM1
ENSG00000235750	3582.714932	0.486816157	0.158954209	3.062618843	0.002194093	0.024338148	1.289140817	KIAA0040
ENSG00000237441	614.9926604	0.561349664	0.141916005	3.955506382	7.64E-05	0.00305525	1.389782402	RGL2
ENSG00000237765	531.6737183	0.510639909	0.163732699	3.118741167	0.001816254	0.020995982	1.389782402	FAM200B
ENSG00000239998	968.6562408	0.921008183	0.227431648	4.049604318	5.13E-05	0.002593394	1.387224223	LILRA2
ENSG00000240972	484.2839906	-0.485402012	0.156123814	-3.109083753	0.001876685	0.021911419	1.326713626	MIF
ENSG00000241399	1030.785757	0.453434698	0.162997826	2.781845058	0.005405084	0.040501885	1.387224223	CD302
ENSG00000241839	880.9261834	0.748893664	0.235578897	3.178950555	0.001478093	0.019300152	1.289140817	PLEKHO2
ENSG00000242616	502.3308132	1.162598462	0.296551307	3.920395683	8.84E-05	0.003539623	1.24867958	GNG10
ENSG00000243646	1412.783201	0.633169374	0.178001243	3.557106476	0.000374962	0.007689397	1.387224223	IL10RB
ENSG00000243660	174.927824	0.463096755	0.125308413	3.695655725	0.00021932	0.00881336	0.633399371	ZNF487
ENSG00000244115	269.6385976	1.315968107	0.234713115	5.606708872	2.06E-08	3.30E-05	1.326713626	DNAJC25-GNG10
ENSG00000244482	902.8531123	1.076698318	0.252694129	4.260875873	2.04E-05	0.001689248	1.326713626	LILRA6
ENSG00000244734	14008.33471	2.15069084	0.756067295	2.844575947	0.004447058	0.037594279	1.289140817	HBB
ENSG00000245680	326.7426395	-0.298770349	0.105563582	-2.830240732	0.004651299	0.037913875	1.326713626	ZNF585B
ENSG00000247315	464.4291611	-0.285363385	0.077117075	-3.70039169	0.000215267	0.005602409	1.422218568	ZCCHC3
ENSG00000248712	16.09909725	0.878329348	0.273645959	3.209728916	0.001328602	0.037467976	0.387224223	CCDC153
ENSG00000249459	80.56542907	-0.570915725	0.191182901	-2.986227959	0.00282442	0.04155168	0.698986327	ZNF286B
ENSG00000253276	562.3740187	0.84593419	0.179267535	4.718836508	2.37E-06	0.000492729	1.266997273	CCDC71L
ENSG00000254087	4797.806396	0.817833469	0.206120509	3.967744272	7.26E-05	0.003288389	1.158633589	LYN
ENSG00000254470	1198.089774	0.905940048	0.260289782	3.480505613	0.000500468	0.009255254	1.339255275	AP5B1
ENSG00000254788	64.96378286	1.172398327	0.315686789	3.713802306	0.000204168	0.00829743	0.668500187	CKLF-CMTM1
ENSG00000255112	1241.132757	0.386943835	0.116605913	3.318389485	0.000905381	0.013152333	1.370522264	CHMP1B
ENSG00000255823	5031.586143	2.187572555	0.689539642	3.172511661	0.001511265	0.019258514	1.326713626	MTRNR2L8
ENSG00000256045	3921.990387	2.249614394	0.804969253	2.794658786	0.005195452	0.043920119	1.158633589	MTRNR2L10
ENSG00000256222	1673.301525	2.843043407	0.743842368	3.822104694	0.000132317	0.004251968	1.339255275	MTRNR2L3
ENSG00000256294	251.6676138	-0.25379681	0.08255358	-3.074328348	0.002109771	0.023466302	1.326713626	ZNF225
ENSG00000256618	6470.858033	1.947494325	0.725619801	2.683904606	0.007276787	0.0491312	1.370522264	MTRNR2L1
ENSG00000257335	5263.399623	1.430925355	0.479496998	2.984221714	0.002843007	0.027519645	1.370522264	MGAM
ENSG00000257594	600.6580689	0.438363533	0.138859487	3.156885737	0.001594638	0.019325448	1.387224223	GALNT4
ENSG00000258311	63.07392482	0.679175606	0.214837102	3.161351556	0.001570388	0.029234123	0.683535414	RP11-644F5.10
ENSG00000258429	33.52684217	-1.321760473	0.329133741	-4.015876546	5.92E-05	0.006473704	0.289140817	PDF
ENSG00000258653	17.45193925	-1.46161041	0.402060308	-3.635301424	0.000277656	0.017201572	0.289140817	RP5-1021I20.4
ENSG00000260861	102.8130224	0.923398763	0.293179498	3.149602101	0.00163493	0.028869237	0.726834726	RP4-576H24.4
ENSG00000260916	3551.414919	0.882873846	0.239672938	3.683660966	0.000229908	0.005929165	1.387224223	CCPG1
ENSG00000263002	366.7366597	-0.259951536	0.085517839	-3.039734625	0.002367867	0.025960836	1.24867958	ZNF234
ENSG00000263528	678.7080937	-0.336480472	0.114618767	-2.935649044	0.003328507	0.03226437	1.24867958	IKBKE
ENSG00000264364	1220.22327	-0.320345425	0.082308945	-3.891987978	9.94E-05	0.003717303	1.289140817	DYNLL2
ENSG00000265491	827.0347799	-0.19521692	0.063984598	-3.050998605	0.002280816	0.023887737	1.387224223	RNF115
ENSG00000265808	2150.896432	0.176746327	0.065057325	2.716778289	0.006592075	0.045544999	1.387224223	SEC22B
ENSG00000269028	24442.32589	2.402007671	0.70490696	3.407552783	0.000655482	0.010396705	1.387224223	MTRNR2L12
ENSG00000270647	818.5856937	-0.459632815	0.13699114	-3.35520105	0.000793073	0.012650173	1.266997273	TAF15
ENSG00000272617	424.1729939	-0.260975537	0.071497428	-3.650138807	0.000262099	0.006251125	1.387224223	COG8.1
ENSG00000274180	268.8128474	0.956389307	0.287938861	3.321501325	0.000895346	0.013987457	1.24867958	NATD1
ENSG00000275066	2492.663922	-0.249564244	0.088045267	-2.834499263	0.004589756	0.037594279	1.326713626	SYNRG
ENSG00000275379	550.1799952	-0.640252306	0.203543575	-3.145529438	0.001657865	0.020493792	1.326713626	HIST1H3I
ENSG00000276293	1195.522702	-0.239689955	0.079495187	-3.015150524	0.002568517	0.02581361	1.370522264	PIP4K2B
ENSG00000281887	1845.106704	-0.35355209	0.128870455	-2.743468942	0.00607938	0.043730935	1.370522264	GIMAP1-GIMAP5
ENSG00000283378	90.82566586	2.058121589	0.421659993	4.880998017	1.06E-06	0.000561034	0.430455521	CH17-296N19.1
